# Supplementary material for: Modulate stress distribution with bio-inspired irregular architected materials towards optimal tissue support
Source: Nat Commun. 2024 May 21;15:4072. doi: 10.1038/s41467-024-47831-2 (PMC11109255; doi:10.1038/s41467-024-47831-2)
Supplement: Supplementary file 6 — Source Data [file 41467_2024_47831_MOESM6_ESM.xlsx]

## Sheet: 2D Database
cross	t	corner	line	D11	D12	D13	D21	D22	D23	D31	D32	D33
0.259498	0.22729502988445502	0.19095213803797656	0.32225526717140746	19.303347100000003	0.18378623023000004	-0.045038650645999996	0.18378623023000004	19.358234699999993	-0.020872551729999994	-0.045038650645999996	-0.020872551729999994	3.41688896
0.10862893183485703	0.3465811617882529	0.3322185439977971	0.2125713623790929	4.22859978	0.184002424932	0.005971381614000001	0.184002424932	4.339731690000001	-0.012928380183000006	0.005971381614000001	-0.012928380183000006	1.5620562420000004
0.26057509454309896	0.23253975500713006	0.14302828455121197	0.36385686589855903	24.649837099999996	-0.7307047417	-0.006372484284000004	-0.7307047417	24.912664000000003	-0.055527098558	-0.006372484284000004	-0.05552709845799999	3.5249610800000006
0.26342266106964407	0.4083003151253538	0.18001962541316574	0.14825739839183646	25.485337900000005	-1.5649412	0.043633290009999985	-1.5649412	24.771158099999994	0.00036191689999999667	0.043633289999999984	0.00036191689999999667	4.4116714
0.17470676773429353	0.19436601024440534	0.21688775138463445	0.4140394706366666	9.304919920000003	0.3857588861000001	0.013966536049999995	0.3857588861000001	9.126026299999994	-0.024783892970000013	0.013966536049999995	-0.024783892970000013	2.29442662
0.3653495067681779	0.20855048587165212	0.3147423942581596	0.11135761310201038	20.495463700000002	2.88929467	0.0005193598599999967	2.88929467	20.494027799999998	-0.0227902701	0.0005193598599999967	-0.0227902701	4.952981329999999
0.1226524118558261	0.2206243999329411	0.19281488807304703	0.4639083001381858	6.570377070000004	0.08549225768999999	0.0006803174210000039	0.08549225768999999	6.789422260000002	0.04542981499999998	0.0006803174200000038	0.04542981499999998	1.8717226399999998
0.36948974700009707	0.22080352059508526	0.2516265787646865	0.15808015364013117	27.38643839999999	2.2325092420000003	-0.022899562313999998	2.2325092420000003	27.201544199999994	-0.06993602694000002	-0.022899562313999998	-0.06993602694000002	5.019942109999999
0.4509688576355163	0.15272542467619213	0.1501819535737912	0.24612376411450024	57.95826299999998	1.6714039812	-0.058282372489999984	1.6714039812	59.06699609999999	-0.00138331510000001	-0.058282372489999984	-0.00138331510000001	5.735426570000002
0.3023957594222098	0.1740716566134306	0.25794351101652874	0.26558907294783085	17.343474869999994	1.4013717185	-0.059279317570000004	1.4013717185	17.728983149999998	-0.035490790849999995	-0.059279317570000004	-0.035490790849999995	3.5322788899999993
0.20455286855023042	0.12892456084813753	0.2941765729176949	0.3723459976839371	7.421223959999999	0.7630073770999999	0.006038487729999999	0.7630073770999999	7.07016357	-0.021971215730000004	0.006038487729999999	-0.021971215730000004	2.10763671
0.26640931270217993	0.21589009373557214	0.10699895744621975	0.4107016361160283	28.8488415	-1.4779874910000004	0.0037964549000000063	-1.4779874910000004	28.582212499999997	-0.010654121560000002	0.0037964549000000063	-0.010654121560000002	3.656954680000001
0.4607756857451467	0.1633415711426672	0.20314746041597317	0.17273528269621297	48.65463179999999	3.4086981580000026	0.03322009094000002	3.4086981580000026	48.59448280000001	-0.08096938420000008	0.03322009094000002	-0.08096938420000008	6.170134780000001
0.206302565272425	0.2535763044272253	0.21527565368515225	0.32484547661519747	12.873275760000006	0.26640243585	0.0035776821899999854	0.26640243585	12.601636950000001	-0.014697562004799991	0.0035776821899999854	-0.01469756200379999	2.776949910000001
0.15684274983885738	0.2081805515983415	0.4317119485967626	0.20326474996603838	3.1816983200000006	0.28099047600000004	0.017963250430000004	0.28099047600000004	3.2284930699999994	-0.0023754484700000008	0.017963250430000004	-0.0023754484700000008	1.276972854
0.23901166009846533	0.2866150951354869	0.12255695349183154	0.35181629127421626	24.348687999999996	-1.630587805799999	0.026002377889999994	-1.630587805799999	22.828004599999996	-0.05510072976630002	0.026002377889999994	-0.05510072976610002	3.5358052699999996
0.39770964829995586	0.2346198311746215	0.12160817507374024	0.2460623454516822	53.8652073	-1.8544636449000003	0.05383377744000001	-1.8544636449000003	52.76513339999999	-0.05242452901000001	0.05383377744000001	-0.05242452901000001	5.386535069999997
0.574758609160534	0.12873056138707745	0.13774967167109586	0.15876115778129268	93.77491319999997	4.207877954999999	-0.05812775443	4.207877954999999	93.89734600000001	0.06323549618000003	-0.05812775443	0.06323549618000003	7.933421459999997
0.14436575120906345	0.11560540191936308	0.5621237305544379	0.1779051163171356	1.780204102	0.184043723584	0.022775935650000002	0.184043723574	1.7544139050000005	-0.001057696300000001	0.022775935650000002	-0.001057696300000001	0.862832278
0.2189406543706168	0.10295922849657622	0.4881837164071048	0.18991640072570204	3.5553355	0.49332876299999995	-0.02077031419299999	0.49332876299999995	3.790100980000001	-0.0021748669199999995	-0.02077031419299999	-0.0021748669199999995	1.530429873
0.36070718415584696	0.3647913536789331	0.10287259902792643	0.17162886313729336	51.861269199999995	-5.7115496	-0.044462618999999995	-5.7115496	51.7562993	0.03566599708000001	-0.044462618999999995	0.03566599708000001	5.60957378
0.13798463103887063	0.10554584709314441	0.3541045438838361	0.40236497798414894	3.0093628255813956	0.36560955813953494	-0.032354897043837226	0.36560955813953494	2.859928325581395	-0.015254835232558148	-0.03235489704406978	-0.015254835232558148	1.1221931906976745
0.3177626326180759	0.2352608396629301	0.34469408384992645	0.1022824438690676	14.619062499999993	2.0985176950000004	0.0071113904300000004	2.0985176950000004	14.983711669999996	4.166829499999802e-05	0.0071113904300000004	4.166829499999802e-05	4.275516189999999
0.2586965353652075	0.1656853466082157	0.21797791636504604	0.35764020166153093	15.699103199999998	0.8489991112999998	-0.03852295846999999	0.8489991112999998	16.241546400000008	-0.0067208880399999985	-0.03852295846999999	-0.0067208880399999985	3.1152512999999997
0.1468310864073044	0.2385881603301179	0.218120864250218	0.3964598890123596	7.870103630000001	0.1816374736	0.012828768554000001	0.1816374736	7.3607058300000014	-0.027206747200000003	0.012828768554000001	-0.027206747200000003	2.0677975399999995
0.2237807860625548	0.19346073635577515	0.2504889447994206	0.3322695327822495	11.395262399999996	0.7003684276000003	0.007988015722000003	0.7003684276000003	11.28792281	0.029281520919999995	0.007988015722000003	0.029281520919999995	2.6520552299999998
0.1061298035175449	0.11352892687964175	0.4856249391614794	0.2947163304413339	1.1925151710000004	0.06785624864389998	0.018067069219999995	0.06785624864389998	1.061679077	0.009487570950000001	0.018067069219999995	0.009487570950000001	0.47705699300000004
0.4838516980916255	0.17713413776483658	0.1305824767833051	0.20843168736023282	72.59966060000002	0.6864533414	-0.015032881259999986	0.6864533414	73.3707386	-0.04930736756865599	-0.015032881259999986	-0.049307367568431994	6.500763169999998
0.21590555390925595	0.5074450156231566	0.1272801391758415	0.14936929129174603	25.854254000000005	-4.124795280000002	-0.02004380053	-4.124795280000002	26.1583261	-0.002381386460000003	-0.02004380053	-0.002381386460000003	4.2377832200000025
0.16741726213237657	0.10818880329761263	0.16463789671650467	0.5597560378535062	10.483400649999997	0.22038791948999997	0.03238101519	0.22038791948999997	10.919916680000002	0.063381814783	0.03238101519	0.063381814783	2.3485701000000008
0.25705109046069197	0.288871198883342	0.2839550104547702	0.17012270020119588	14.241578800000005	0.8718293806900005	0.01720681182	0.8718293806900005	14.533607900000002	-0.020386341949999994	0.01720681182	-0.020386341949999994	3.5637536800000005
0.32828914951067995	0.30841847177635257	0.24243211574545687	0.12086026296751073	25.1628078	1.0836421325999999	0.007372316000000011	1.0836421325999999	25.160292099999992	-0.057615630399999986	0.007372316000000011	-0.057615630390000006	4.913213030000001
0.20121074080417073	0.4445518398058304	0.251841305073669	0.10239611431632982	14.4539244	-0.19121901513000006	-0.018846123542000003	-0.19121901513000006	14.568095099999999	0.022137080235000002	-0.018846123542000003	0.022137080235000002	3.6849011800000007
0.2786956580277426	0.22094112126856283	0.3228732638715979	0.17748995683209665	12.532982520000003	1.3465078339999994	0.004389162824999996	1.3465078339999994	12.45259481	0.03132147257000001	0.004389162824999996	0.03132147257000001	3.36993349
0.3106175597572201	0.3630594462788996	0.2075699679275186	0.11875302603636156	27.6254951	-0.309491819376	-0.03487447649999998	-0.309491819376	28.102220000000006	-0.01958043192	-0.03487447649999998	-0.01958043192	4.9335080699999985
0.1423005288469037	0.43794324256931233	0.2670323152908406	0.15272391329294346	9.10401948	-0.21263978431999997	-0.003129346289999998	-0.21263978431999997	9.351761739999997	-0.0115639847	-0.0031293463899999974	-0.0115639847	2.661067769999999
0.18158569866886118	0.12948698824888938	0.3436770912518113	0.34525022183043813	4.791842185567011	0.4909844283505154	0.019110162041237097	0.4909844283505154	4.709318855670104	0.024771560061855668	0.019110162041237097	0.024771560061855668	1.572225402061855
0.1139704504982024	0.26450180636534965	0.2583789261091787	0.3631488170272693	4.735723935064936	0.185782250012987	0.01543941949350651	0.185782250012987	4.972781155844156	-0.01871095382857143	0.01543941949350651	-0.01871095382857143	1.5800454532467532
0.3548493022740764	0.11020051426459869	0.31687528046700225	0.21807490299432258	17.1017661	2.5187988579999994	0.030275709080000004	2.5187988579999994	17.28287563	-0.023520368220000004	0.030275709080000004	-0.023520368220000004	3.9308063699999995
0.3589270385220583	0.20274233085078278	0.20117059154491332	0.23716003908224553	31.87100139999999	1.1801811351000004	0.08344430637000003	1.1801811351000004	31.625648799999993	0.00729906921	0.08344430637000003	0.00729906921	4.656111540000001
0.2231270413664646	0.37626324430896585	0.24859914409698655	0.152010570227583	15.112993499999993	0.048481780049999985	-0.00864313741	0.048481780049999985	14.99474370000001	-0.050829261876	-0.00864313741	-0.050829261876	3.5920824799999984
0.24663268944135752	0.3413150821822891	0.20441868386994874	0.20763354450640453	19.51824120000001	-0.40107143140000007	0.04706556634999999	-0.40107143140000007	19.597669900000007	0.0163800966	0.04706556634999999	0.016380096600999997	3.74815923
0.1313230682355429	0.40335663055875504	0.318472134613674	0.14684816659202804	6.490527480000001	0.16130936416	0.01325613277	0.16130936416	6.402761209999998	-0.027323089939999993	0.01325613277	-0.027323089939999993	2.2137550599999987
0.49056659275453474	0.2493029329293364	0.13324477131527968	0.12688570300084936	71.41659020000002	-1.203402984	-0.026579273919999986	-1.203402984	72.80300629999999	-0.03559482650000002	-0.026579274019999984	-0.03559482650000002	7.2413673800000025
0.13129701905170824	0.13430702765150776	0.6109432580518132	0.12345269524497086	1.6775009150000004	0.19706597742200002	0.007072616440000001	0.19706597742200002	1.6676086929999996	0.006695465811999999	0.007072616440000001	0.006695465811999999	0.9393561560000002
0.2713385503850146	0.10552224308409482	0.2223136300592112	0.4008255764716795	16.408496900000003	1.1283051049000001	0.025234031599999998	1.1283051049000001	16.251861720000008	0.03277142203600001	0.025234031599999998	0.03277142203600001	3.092474580000001
0.1948769530326838	0.16471752289181021	0.34718582770958706	0.29321969636591894	5.490187199999999	0.5477565015	0.0036372132999999947	0.5477565015	5.531223970000001	-0.013774930619030012	0.003637213199999995	-0.01377493061885001	1.7796987760000007
0.18087370035054698	0.4346042765688914	0.16836706849206534	0.21615495458849635	16.35996238	-1.5856963285999999	0.012228005020000004	-1.5856963285999999	16.45069210000001	0.05694187407	0.012228005020000004	0.05694187407	3.30523823
0.11047598871976033	0.3889665629829535	0.2500529021480619	0.25050454614922435	6.520454410000002	-0.051322249412000004	-0.035270424950000004	-0.051322249412000004	6.351649169999997	0.002693545819999996	-0.035270424950000004	0.002693545819999996	1.9748075500000006
0.2465445839896847	0.3391008778910298	0.30350073493415214	0.11085380318513331	13.464910600000003	1.0121686353000001	0.03392523121999999	1.0121686353000001	13.353499089999998	-0.011140408320000008	0.03392523120999999	-0.011140408320000008	3.73189469
0.205925223212572	0.2421837693215476	0.17938828588154743	0.372502721584333	14.365445570000004	0.007737447340000016	-0.0016618319000000089	0.007737447340000016	14.25694027	-0.0009290361200000052	-0.0016618319000000089	-0.0009290361100000044	2.869750219999999
0.4045122726430637	0.12767131596795409	0.31363350397732775	0.15418290741165436	23.146571000000005	3.4616337300000004	0.02748373619999998	3.4616337300000004	22.9160229	0.010866645939999997	0.02748373619999998	0.010866645939999997	4.95637898
0.20880932368644078	0.40831885513997385	0.2050033519347969	0.1778684692387885	16.629460180000006	-0.7829024468599998	-0.027635364539999988	-0.7829024468599998	16.852062800000002	-0.021043373179999984	-0.027635364539999988	-0.021043373179999984	3.56904051
0.3905756078102217	0.12385177751192158	0.23524605995921652	0.2503265547186403	30.742234499999984	2.846052619999999	0.02787618456999999	2.846052619999999	30.5434011	0.019388556100000013	0.02787618456999999	0.019388556100000013	4.602841000000001
0.4455071327998149	0.27640197367216557	0.14836598127698072	0.1297249122510387	58.797131500000006	-1.0181457208200004	-0.04428428271099999	-1.0181457208200004	58.488457	0.007778389499999987	-0.04428428271099999	0.007778389499999987	6.630089249999995
0.11400860388214336	0.2349214943240624	0.41283072890657385	0.23823917288722046	2.476877466	0.15711582136900004	-0.005367786430000001	0.15711582136900004	2.4712710099999997	0.021750032589999996	-0.005367786440000001	0.021750033589999992	0.9633993019999998
0.11753241452047772	0.6495233262869334	0.13241312703970456	0.10053113215288427	17.629201899999998	-4.1076131700000005	0.010141359649999994	-4.1076131700000005	17.4724608	-0.01751905111630001	0.010141359649999994	-0.01751905111620001	3.640469509999999
0.1379291471856932	0.3279503142140577	0.2580684299499266	0.27605210865032237	6.77289059	0.18233641352000002	0.02245891989999999	0.18233641352000002	6.926323739999998	-0.021470611599999998	0.02245891989999999	-0.021470611599999998	2.0763344800000008
0.26836961571441126	0.3153940444662821	0.1368990928901402	0.27933724692916634	27.812444799999998	-1.9972554419999988	0.03723861906000001	-1.9972554419999988	28.1159679	-0.03921003282	0.03723861906000001	-0.03921003282	3.970346479999998
0.1203723951035179	0.31500146736430706	0.40409621473902463	0.16052992279315048	3.572571629999999	0.25411670728999997	0.015427695226000007	0.25411670728999997	3.5305717900000007	0.0024050277899999935	0.015427695215000006	0.0024050277899999935	1.4679504269999994
0.1085060787289831	0.6137054984080391	0.12101082608840878	0.1567775967745692	15.7294624	-3.6872329800000005	0.028023923309999987	-3.6872329800000005	15.617087399999994	0.013293391309999998	0.028023923309999987	0.013293391309999998	3.2880520900000003
0.2541115546837048	0.2683709001615086	0.2294216954993829	0.24809584965540357	16.868845200000006	0.49317962752999994	-0.026344806020000004	0.49317962752999994	16.964271599999993	0.025632913233	-0.026344806020000004	0.025632913234	3.4481153100000017
0.30193198134906385	0.24704923957577685	0.17227948244791985	0.27873929662723945	27.61992449999999	-0.18397646089000005	0.024221316479999998	-0.18397646089000005	28.842310999999995	-0.050007333689999996	0.024221316479999998	-0.050007333689999996	4.08519749
0.32359412584420794	0.3009629594968133	0.17707454798902386	0.1983683666699549	31.289362299999997	-0.6407397323000003	0.0380639791	-0.6407397323000003	31.247462799999997	0.036660276559999996	0.0380639791	0.036660276559999996	4.656009259999999
0.21719706261551158	0.26906570433005267	0.3978551827468976	0.11588205030753805	7.1370691	0.9206317569999999	0.010864087648000018	0.9206317569999999	7.191279199999998	-0.0032118258100000017	0.010864087648000018	-0.0032118258100000017	2.71727297
0.1657383426534574	0.11878783997859464	0.30547011119281414	0.41000370617513376	5.073304294736842	0.5634935168421051	0.024825394284210517	0.5634935168421051	4.709563905263159	0.0017352648105263175	0.024825394284210517	0.0017352648105263175	1.6295515157894735
0.19081788942854935	0.16584463523913634	0.4616489821263708	0.18168849320594338	3.8021875300000003	0.45908718299999995	0.0025470295550000027	0.45908718299999995	3.5770847000000017	0.004377074992999993	0.0025470295550000027	0.004377074992999993	1.5359920399999996
0.12963501925745738	0.31480167174028284	0.44862558491150734	0.10693772409075261	3.77997744	0.49317208449999994	-0.025226283019999983	0.4931720835	3.8485630899999994	-0.0114405151015	-0.025226283019999983	-0.0114405151013	1.7155424300000002
0.112317353509241	0.16110010415017126	0.43188235469784353	0.2947001876427442	1.7550941729999996	0.12574916822900004	0.013215030211999998	0.12574916822900004	1.7605681500000008	0.019400061240000002	0.013215030211999998	0.019400061240000002	0.725707321
0.12875867011500758	0.4508390905818063	0.1624804188211943	0.2579218204819919	11.98717217	-1.3450160809999998	-0.0010916407399999995	-1.3450160809999998	11.645238169999997	-0.0231848249	-0.0010916407399999995	-0.0231848249	2.7268005900000003
0.16067043020863	0.27614765333679836	0.25894507025673663	0.304236846197835	7.6154439799999984	0.4075433792899999	0.00012378354200000012	0.4075433792899999	7.6705055500000014	-0.005192483919999996	0.00012378354200000012	-0.005192483919999996	2.16019875
0.1398437550306366	0.1623481379763747	0.4501165598696404	0.2476915471233483	2.243318587000001	0.16407052364	0.007265395619999999	0.16407052364	2.1668346709999997	0.009025861928999996	0.007265395619999999	0.009025862028999996	0.8627507470000001
0.1734472464769878	0.39697391419884415	0.18717341951517677	0.24240541980899113	13.603730000000002	-0.8498953365699998	0.0015148430620000035	-0.8498953365699998	13.786126079999999	0.027556034898999996	0.0015148430620000035	0.027556034898999996	2.994660529999999
0.292740455395382	0.2646469381215235	0.317556203603782	0.1250564028793125	14.671105860000006	1.61472025	-0.03778343160000002	1.61472025	14.5218578	-0.03556730737999998	-0.03778343160000002	-0.03556730737999998	3.982655519999998
0.16721045096848947	0.37570179487949323	0.13240218466515605	0.3246855694868611	15.881820300000006	-1.7056176150000002	0.014248715970000008	-1.7056176150000002	15.32809247	-0.05411237678999999	0.014248715970000008	-0.05411237678999999	2.97251461
0.2271064064928917	0.19727906979012436	0.17956999398579332	0.39604452973119064	16.410386990000003	0.21749141566	0.03619278325000001	0.21749141566	16.04242071	-0.0033081683030000064	0.03619278325000001	-0.0033081683030000064	3.009547349999999
0.15310610323595503	0.1259204708175177	0.3843353082622609	0.3366381176842663	2.935142130000001	0.30325758770000005	-0.015641686860999992	0.30325758770000005	3.0183086870000007	-0.0011476565029999945	-0.015641686860999992	-0.0011476565019999942	1.0974519280000004
0.1665608434440999	0.11541948513484475	0.20775160011408234	0.5102680713069729	8.007546439999997	0.46688813437000015	-0.03289273255000002	0.46688813437000015	8.419498930000001	0.029496188219999987	-0.03289273255000002	0.029496188219999987	2.126967480000001
0.3343622043223939	0.19830878215870826	0.311125737576907	0.15620327594199093	17.751466500000003	2.1405825000000007	-0.04530152374000001	2.1405825000000007	17.607989000000007	0.02862194264999999	-0.04530152374000001	0.02862194264999999	4.21094976
0.1863695372903283	0.24981284133205986	0.36274560974421627	0.20107201163339564	6.08327363	0.5631585171000001	0.008298703040000003	0.5631585171000001	5.81911139	-0.033075558170000005	0.008298703040000003	-0.033075558170000005	2.0536256399999995
0.2603725800464578	0.1533116493929048	0.44374893884065875	0.1425668317199787	6.649218810000003	1.107815701	0.05949430878300002	1.107815701	6.397542079999999	0.043484421339999975	0.05949430878300002	0.043484421339999975	2.59203388
0.2033007372263992	0.3474878293445168	0.16124994786360128	0.28796148556548273	17.275187670000008	-1.0844716021	0.012631868465619993	-1.0844716021	17.20885467999999	0.009405625671999991	0.012631868465389995	0.009405625672999992	3.2343689099999984
0.20333344164944822	0.20245067099432354	0.3616905414000313	0.232525345956197	5.8847505	0.6513651554100002	-0.0009006600100000023	0.6513651554100002	6.208844829999999	-0.012138431940000013	-0.0009006600100000023	-0.012138431940000013	2.001569290000001
0.32947994175954365	0.10073364746047915	0.10951336559850088	0.46027304518147627	38.016927900000006	0.06431643650000003	0.01745398932000001	0.06431643650000003	37.40800620000001	-0.03574760853	0.01745398932000001	-0.03574760853	3.9463505299999997
0.24493761333834413	0.3557810815653387	0.10644409580791843	0.2928372092883988	26.891361600000003	-2.932501083	-0.04289486490000001	-2.932501083	27.341504800000003	0.01698512779999999	-0.04289486490000001	0.01698512779999999	3.8320747299999995
0.19071525389991836	0.10967568755696859	0.5563477112224396	0.14326134732067325	2.77040427	0.4602146455	0.018244024390000012	0.4602146455	2.881922229999999	0.04360401644999997	0.018244024390000012	0.04360401644999997	1.4384162199999997
0.13407784427348818	0.30098065310984035	0.3262013122565609	0.23874019036011057	5.011369050000001	0.27526695051999994	-0.01060620116	0.27526695051999994	4.86110692	-0.013526111570000006	-0.01060620116	-0.013526111470000006	1.6933283300000017
0.11615529996400342	0.1654165788992802	0.19489241505325364	0.5235357060834628	6.424594320000002	0.13513921202999993	-0.016322685127000004	0.13513921202999993	6.24459366	0.017088860380000005	-0.016322685127000004	0.017088860380000005	1.7920691000000009
0.22013289633439692	0.3316734516514119	0.3458890210519565	0.10230463096223474	9.759860760000002	0.9707898660000002	0.011859768129999995	0.9707898660000002	9.428610139999996	0.04898767305000001	0.011859768129999995	0.04898767305000001	3.193531940000001
0.3409139995208551	0.2730427314532863	0.10726027665733656	0.278782992368522	44.06291749999998	-2.9141968289999998	0.06442054739999997	-2.9141968289999998	45.01101370000001	0.04484271076999999	0.06442054739999997	0.04484271076999999	4.733943800000001
0.2865295410395069	0.14239810642067993	0.2682136514713737	0.3028587010684395	14.876351729999993	1.3652244809999992	-0.03221485206	1.3652244809999992	14.502404550000005	-0.017252534610000005	-0.03221485206	-0.017252534610000005	3.1304085799999997
0.40448608781619394	0.30964344715997505	0.1157689433136537	0.17010152171017728	58.15453829999998	-4.05227439	0.03591018251999999	-4.05227439	58.22716749999999	-0.025970764090000004	0.03591018251999999	-0.025970764090000004	6.010876939999999
0.3268449597891772	0.1001817594318877	0.429007344160659	0.143965936618276	9.35695974	1.9018400760000003	-0.006521000080000001	1.9018400760000003	9.305708070000001	-0.05832615198999998	-0.006521000080000001	-0.05832615198999998	3.413347879999999
0.26125262145578676	0.1536943646978801	0.3440847054669959	0.2409683083793372	9.538586569999998	1.1008752078000001	0.03245691783	1.1008752078000001	8.910155009999999	0.008658900693000007	0.03245691783	0.008658900694000007	2.6286712200000006
0.22431685261601042	0.3757464821937717	0.17792637779105536	0.22201028739916248	19.203163900000003	-1.1732440470999994	0.04507290920000004	-1.1732440470999994	19.308573500000005	-0.07065740851	0.04507290920000004	-0.07065740851	3.590462169999999
0.16915081214733838	0.508769030059718	0.19827763306512927	0.1238025247278145	15.844101899999993	-1.4592277859999998	0.002155743439999999	-1.4592277859999998	15.2908445	0.011180730240999996	0.002155743439999999	0.011180730240999996	3.52515554
0.18835323016603003	0.5637945741427324	0.11160333583652153	0.13624885985471621	24.7732928	-5.128203060000001	0.01645056895	-5.128203060000001	25.1047571	-0.031448081100000004	0.01645056895	-0.031448081100000004	4.134133939999999
0.24454092976182676	0.22093366867064596	0.2955794015204457	0.23894600004708155	11.028082169999998	0.8823903111499999	0.014920691130000018	0.8823903111499999	11.039715740000002	-0.0018478425299999995	0.014920691130000018	-0.0018478425299999995	2.9044733900000006
0.29139464181749974	0.2590784695206747	0.23780080952342067	0.211726079138405	20.367665000000002	0.8702629056999995	0.011805068730000005	0.8702629056999995	19.62997010000001	0.0196485055	0.011805068730000005	0.0196485055	3.89044682
0.33670528518683884	0.13264326272352372	0.13583892152390573	0.39481253056573173	35.07531450000002	0.3430389219999997	0.002405729649999998	0.3430389219999997	35.82582299999999	-0.059535969279999996	0.002405729649999998	-0.059535969279999996	4.00711875
0.10672106248564159	0.1299087158855252	0.3299413461194928	0.4334288755093404	2.577747735849057	0.28553083330188683	-0.027208288603773587	0.28553083330188683	2.760229037735849	-0.04537912775283019	-0.027208288603773587	-0.04537912775283019	1.0070117188679244
0.10654354853750969	0.16021164389260975	0.5068164743157159	0.22642833325416473	1.3924928030000006	0.08739104311	-0.002802258089999998	0.08739104311	1.3766942530000004	-0.015267887380000001	-0.002802258089999998	-0.015267887380000001	0.5798570570000001
0.19859434208035814	0.1777722773896746	0.1257905521086033	0.49784282842136385	17.0388563	-0.5993170463999998	-0.046548526930000014	-0.5993170463999998	17.16377214	-0.0034450070099999886	-0.046548526930000014	-0.0034450070099999886	2.8741999799999998
0.4966799689015631	0.12592514189982276	0.1948540558168139	0.1825408333818004	57.97882529999999	4.579935560000003	0.04567790949999999	4.579935560000003	57.54087459999998	-0.01053923723	0.04567790949999999	-0.01053923723	6.5233861899999965
0.167495525228648	0.33639646243209037	0.38631585772770866	0.10979215461155295	5.917658720000002	0.55569719615	-0.018478909900000007	0.55569719615	5.866825619999999	-0.07171528595	-0.018478909900000007	-0.07171528595	2.2866412099999995
0.15788584563092936	0.2232583213279846	0.35407075361780116	0.2647850794232849	4.40251321	0.42081149249999994	-0.004432418860000004	0.42081149249999994	4.63460418	-0.010476855120000001	-0.004432418860000004	-0.010476855110000002	1.61193686
0.18334949291266844	0.4724896145654578	0.1869400783769531	0.15722081414492067	16.961774999999992	-1.547799492	-0.012976808165000003	-1.547799492	16.787037599999998	0.020537688630799994	-0.012976808166000003	0.020537688630899994	3.5478978600000004
0.11597441292006502	0.30028916309088544	0.18804711338605054	0.39568931060299894	7.159677390000001	-0.16573494894000007	-0.023532235500000002	-0.16573494894000007	7.280176840000003	-0.045366719629999996	-0.023532235500000002	-0.045366719629999996	1.9822935099999999
0.21106846281058117	0.33126687035001806	0.11637610724687807	0.34128855959252274	21.14196759999999	-2.0494014931000004	0.022736786727000018	-2.0494014931000004	22.015731000000002	-0.009357614005200006	0.022736786727000018	-0.009357614004900006	3.3211745400000017
0.5967529593881035	0.1619714152409929	0.1277588582109316	0.11351676715997215	100.5378961	3.1234549872299997	0.004616406009999999	3.1234549872299997	99.22888060000002	0.004964205579999996	0.0046164059099999995	0.004964205579999996	8.687030459999999
0.2741282964161453	0.4813174590831349	0.12376176588181315	0.12079247861890674	34.8466158	-5.236071229999997	-0.018363149649999994	-5.236071229999997	35.54889219999999	0.033544899499999996	-0.018363149649999994	0.0335448996	4.991031839999997
0.14339977269843662	0.17813846461676155	0.33727436718109477	0.341187395503707	4.025251425531913	0.37642556108510633	0.00037460890425533154	0.37642556108510633	3.9582944999999983	-0.010548093404255323	0.00037460890425533154	-0.010548093404255323	1.3599738329787234
0.14053554604065926	0.16607992517669493	0.1243321779353479	0.569052350847298	10.6350347	-0.42753093149999993	0.03130488045799999	-0.42753093149999993	11.299975670000004	0.040533297369999985	0.03130488045799999	0.040533297369999985	2.3008643700000007
0.18246166582890902	0.47597685741067775	0.10096784067777846	0.24059363608263473	21.79612360000001	-3.7872309700000004	-0.01765515059999999	-3.7872309700000004	21.97111150000001	0.018442489240000005	-0.01765515059999999	0.018442489260000007	3.5744682099999983
0.15873105210946128	0.1928493612432188	0.2676251289637922	0.3807944576835276	5.933052617977529	0.5531346426966293	0.046342955280898886	0.5531346426966293	6.152258438202247	0.026385434651685396	0.046342955280898886	0.026385434651685396	1.8403513707865164
0.14634451000751353	0.2719388279518115	0.4200001444249244	0.16171651761575062	3.85952899	0.32206237253	0.005200910610000001	0.32206237253	3.8035939900000013	0.04062431531300002	0.005200910610000001	0.04062431531300002	1.563759069999999
0.14684366408573998	0.2341017008176676	0.4841912915482929	0.13486334354829954	2.8871797100000003	0.3229994688	-0.011033619539999998	0.3229994688	3.1850098600000005	0.00910330288499999	-0.011033619539999998	0.00910330288499999	1.3756712690000001
0.3953451173897617	0.13566392562694082	0.36292884936003045	0.10606210762326697	17.383875400000004	3.1512698699999997	-0.048877275449999986	3.1512698699999997	17.120955600000006	0.019269106039999997	-0.048877275449999986	0.019269106039999997	4.85814294
0.3483395971848903	0.15644869758757893	0.3019611448127101	0.19325056041482058	18.9549833	2.35656357	0.04990653655	2.35656357	18.95408490000001	0.013579811479999995	0.04990653655	0.013579811479999995	4.167132560000001
0.19850417126634662	0.20480828126002587	0.2908750954626039	0.30581245201102353	7.979868849999999	0.6788859719999998	-0.019716481829000005	0.6788859719999998	8.11816372	-0.014989426641637002	-0.019716481829000005	-0.014989426641504003	2.29477701
0.32553992289829736	0.1313313663067552	0.22868578460614544	0.3144429261888021	21.589126900000007	1.6020929680000002	0.004553242691999992	1.6020929680000002	22.081211800000002	0.032000105500000015	0.004553242691999992	0.032000105500000015	3.7098248600000003
0.2720112784509718	0.11216912744926205	0.38660601303773395	0.2292135810620323	7.856865810000004	1.1105949710000005	0.0396553469	1.1105949710000005	7.604152240000002	0.011514441769999984	0.03965534689	0.011514441769999984	2.494529630000001
0.10454458766143533	0.34714281189912305	0.15801909715492785	0.3902935032845137	8.098276090000002	-0.6074314322999997	0.001320331189999996	-0.6074314322999997	8.354329820000002	0.0034976438300000014	0.001320331189999996	0.0034976438300000014	2.07676018
0.23872556757966112	0.31583143499341104	0.17884269863813995	0.26660029878878794	19.460119599999995	-0.6560902116	0.020788973079999985	-0.6560902116	19.3959009	-0.0014187995590000018	0.020788973079999985	-0.0014187995590000018	3.4893046300000012
0.3925978781667858	0.33695608053046866	0.13814233788647168	0.1323037034162738	50.6330239	-3.229503191000001	0.006677856230000016	-3.229503191000001	50.9505994	0.0008784383900000039	0.006677856230000016	0.0008784383900000039	6.054053440000001
0.3405388736714866	0.13417397213221677	0.40063037452832384	0.12465677966797276	11.76760863	2.2411339800000007	0.05080302143000002	2.2411339800000007	11.691542269999996	0.03552803993000001	0.05080302143000002	0.03552803993000001	3.903996009999999
0.38472033117867865	0.2737750893356715	0.22527792034521282	0.11622665914043706	33.6025758	1.5498491604999995	-0.01651976557	1.5498491604999995	33.596078799999994	0.08678307020999997	-0.01651976557	0.08678307020999997	5.65343777
0.10427081228256861	0.18035540339712644	0.3746141805176937	0.34075960380261117	2.218302817894737	0.20822851870842105	0.04464044840315791	0.20822851870842105	2.3148579157894735	0.026206640579999996	0.04464044840315791	0.026206640590526315	0.8678994778947368
0.6202147678167165	0.1048415285923867	0.1155468462648778	0.15939685732601896	118.24912600000002	6.31686207	0.017411726039999992	6.31686207	117.57009	0.016981185890000004	0.017411726039999992	0.016981185900000004	8.61655061
0.20878502903416202	0.12529452648975475	0.11902636933258887	0.5468940751434944	17.383326110000002	-0.2428952985000001	-0.04534155757999998	-0.2428952985000001	17.998443680000005	0.0057963836099999945	-0.04534155757999998	0.0057963836099999945	2.8522648800000003
0.10852848464835856	0.11742831953422377	0.1394182681325419	0.6346249276848758	7.791854349999998	-0.08660421716	0.0070497356400000015	-0.08660421716	7.712324979999997	-0.026854174390000006	0.0070497356400000015	-0.026854174390000006	1.9578229100000006
0.4509486028539647	0.10186288879873262	0.18887319979094547	0.2583153085563573	50.5232064	3.69115296	-0.08331535807999998	3.69115296	49.388781899999984	-0.003427438625999984	-0.08331535807999998	-0.003427438625999984	5.467261730000001
0.1404837854153249	0.1978954575610148	0.1329503590713875	0.5286703979522729	10.402108679999994	-0.39109955062999996	-0.018917359330000005	-0.39109955062999996	10.88379189	-0.023274470180000003	-0.018917359330000005	-0.023274470170000002	2.29380183
0.2152816091940279	0.2920112526628221	0.31522243948394013	0.17748469865920996	9.75629682	0.7176188111999998	-0.015165710230000004	0.7176188111999998	9.55491655	0.03804880653999999	-0.015165710230000004	0.03804880653999999	2.8477639900000002
0.24861287975834262	0.12009644401091318	0.339495059484286	0.2917956167464582	7.990791780000002	0.9579351680000001	0.00415812072	0.9579351680000001	7.940041540000002	0.0011444881600000017	0.00415812072	0.0011444881600000017	2.25997737
0.5027592910311948	0.11959053161515923	0.27537381565959784	0.10227636169404812	38.25820650000001	5.380524399999998	-0.04281004539999999	5.380524399999998	37.32929329999999	-0.08987812641999998	-0.04281004539999999	-0.08987812641999998	6.655791410000002
0.2938600274355767	0.354232792986977	0.15524925774038653	0.19665792183705982	30.74830690000001	-1.8675480749999998	0.001019473500000001	-1.8675480749999998	30.27024640000001	0.04002248934000002	0.001019473500000001	0.04002248934000002	4.514851469999999
0.21168532853178718	0.10693725702202046	0.42844625525081975	0.25293115919537257	3.94059983	0.4735509685999999	-0.018328514450000003	0.4735509685999999	4.126278760000002	0.019362178106000005	-0.018328514450000003	0.019362178106000005	1.4806035859999997
0.26461426329305787	0.13421022494630572	0.13269381010166348	0.46848170165897296	23.518238699999987	0.08382167174800001	-0.0076379860799999965	0.08382167174800001	22.784968299999992	0.013863085839999989	-0.0076379860799999965	0.013863085839999989	3.322823249999999
0.1923843810142293	0.2472829858186019	0.44429253704374944	0.11604009612341944	5.06705637	0.6940780079999999	0.010699771130000002	0.6940780079999999	5.08683693	-0.007413813779999998	0.010699771130000002	-0.007413813779999998	2.1794087800000015
0.34857739961261747	0.40770704719352385	0.10308599927132095	0.14062955392253776	49.87350440000003	-6.340793250000002	0.007326769650000005	-6.340793250000002	49.9833181	0.05542811337949998	0.007326769650000005	0.05542811357979999	5.692841909999999
0.4570672610140935	0.21976113979092565	0.17840260106029043	0.14476899813469052	53.39202029999999	1.6416760520000002	0.13490983690000005	1.6416760520000002	52.83266529999999	0.04369769060000001	0.13490983690000005	0.04369769060000001	6.476360410000002
0.3781230672789314	0.1061575104391654	0.13869598746784892	0.37702343481405426	43.949378099999976	0.9764755496999998	0.0789436405	0.9764755496999998	40.37968460000001	-0.023692611239999984	0.0789436405	-0.023692611239999984	4.430221389999999
0.36725204018030383	0.17144929044278714	0.2508683692727826	0.21043030010412625	26.151482	2.39650555	-0.03535526470560001	2.39650555	26.132504100000016	-0.04848736053999999	-0.03535526470570002	-0.04848736053999999	4.5684797900000005
0.39831279150827825	0.2569065683528591	0.183474193814087	0.1613064463247757	41.67998850000001	0.5588631780000002	0.09288613442000004	0.5588631780000002	41.84290959999999	0.06324196185000003	0.09288613442000004	0.06324196186000001	5.64132998
0.18807399866835442	0.19272888205134736	0.1685623388922211	0.45063478038807714	12.952384920000002	0.007004774599999997	0.01305747689399999	0.007004774599999997	12.64165751	0.013989009009999992	0.01305747689399999	0.013989009009999992	2.6243370599999998
0.10278699271566803	0.5283718228206277	0.15052412270326412	0.21831706176044025	11.34051573	-1.8930867689999997	-0.008875710910000003	-1.8930867689999997	11.240957039999996	0.007160554529999998	-0.008875710910000003	0.007160554529999998	2.7405072000000006
0.22054291585658084	0.1091104872196063	0.2634660154761337	0.4068805814476792	8.830618129999998	0.8722473638	0.025365498809999994	0.8722473638	9.2794372	0.01989058204000001	0.025365498809999994	0.01989058204000001	2.3229675499999987
0.11252796180871288	0.40841842360786385	0.2926336119494269	0.18642000263399627	5.920134409999999	0.007491487750000006	-0.021278566570000004	0.007491487750000006	6.037425300000001	-0.030876373840000002	-0.021278566570000004	-0.030876373840000002	2.0017868700000006
0.4487765701237587	0.1747288584267163	0.2748343345110121	0.10166023693851302	33.51259489999998	4.15915738	0.04686482020009998	4.15915738	33.062888999999984	0.07681726996000005	0.04686482019989998	0.07681726996000005	6.191362979999997
0.20548139992575298	0.314569501421625	0.2675771657359611	0.21237193291666093	11.324879869999997	0.33534276677999997	0.03239894910000001	0.33534276677999997	11.537827429999995	0.015716666200000003	0.03239894910000001	0.015716666200000003	2.9058174899999996
0.2010906359635475	0.1650470999163683	0.49835404121325083	0.13550822290683343	3.76634774	0.6086179600000002	-0.020238617920000004	0.6086179600000002	3.901981099999999	-0.02984891413549999	-0.020238617930000005	-0.029848914135399997	1.7920757699999996
0.130170602063156	0.25608946249795966	0.3247981109374652	0.2889418245014192	4.378730799999997	0.30480159725000006	0.014049818280000001	0.30480159725000006	4.336500400000001	0.0172149703	0.014049818280000001	0.0172149703	1.5174082209999995
0.11961667429726469	0.18100135184405952	0.5768221212685072	0.12255985259016879	1.8436868499999992	0.2165054514	-0.00867833722	0.21650545040000005	1.8602770760000007	-0.008999250460000005	-0.00867833722	-0.008999250460000005	0.9922516619999999
0.2655550602785981	0.45065038740018415	0.16915444066836993	0.11464011165284792	28.009978300000007	-2.554319794	-0.054041592699999995	-2.554319794	27.9885883	0.0186611086	-0.054041592699999995	0.0186611086	4.724818309999997
0.5056830525829066	0.20289425481947407	0.14622046884963832	0.14520222374798095	72.29840659999996	1.0798387129589997	-0.022873515033000013	1.0798387129589997	73.10280390000001	-0.009033192890000012	-0.022873515033000013	-0.009033192890000012	7.21042754
0.138907858220388	0.48928431190987176	0.11574330457592749	0.25606452529381263	15.70518305	-2.819123390000001	-0.0062473393739999935	-2.819123390000001	16.046127260000002	0.009632111850000007	-0.0062473393739999935	0.009632111850000007	3.070224170000001
0.17061662289137616	0.11151674441436712	0.4226057786231544	0.2952608540711024	2.80883731	0.2478498255000001	0.0018699422399999954	0.2478498255000001	2.8928241900000002	0.015216490490000003	0.0018699422399999954	0.015216490490000003	1.0943567330000001
0.5500688433477955	0.17631593698139206	0.17203547395187443	0.10157974571893809	72.48954890000002	3.79248034	0.011860009010000004	3.79248034	71.8851262	-0.031175969169999963	0.011860009000000003	-0.031175969169999963	7.9616878600000005
0.1675373661414394	0.3158684068657672	0.3377344868665953	0.17885974012619818	6.548458419999998	0.4379587639300002	-0.03388890169540002	0.4379587639300002	6.668749530000002	0.005552743790000005	-0.03388890179540002	0.005552743800000002	2.2392688499999993
0.24397082196724065	0.4695712079850282	0.10352147063011309	0.18293649941761805	31.441340800000006	-5.207806510000003	-0.04268195005000001	-5.207806510000003	31.52960410000001	-0.006570833539999998	-0.04268195005000001	-0.006570833539999998	4.41513682
0.10254380015088548	0.45537224287131706	0.2522179791776238	0.18986597780017367	7.23853765	-0.31957223682	-0.01300328246999999	-0.31957223682	7.024673280000001	0.015035352473000004	-0.01300328246999999	0.015035352473000004	2.2224152599999996
0.5285115328482886	0.1008206226318603	0.1415373388381442	0.229130505681707	82.91211809999999	4.56172895	-0.02942737887	4.56172895	82.99131019999999	0.023093195160000014	-0.02942737887	0.023093195160000014	6.7750898600000005
0.30041769784524264	0.19424670468459332	0.21279911095777354	0.2925364865123905	21.337867099999993	0.8993725072000001	0.04862450711999999	0.8993725072000001	21.741507599999995	0.05719427069500003	0.04862450711999999	0.05719427069600005	3.705824080000001
0.13213638542823236	0.1518821863388793	0.28965081153887606	0.42633061669401234	4.195142044943821	0.38432459789887624	-0.006935042230337083	0.38432459789887624	4.067674617977528	0.008129903685393257	-0.006935042230337083	0.008129903685393257	1.4372718674157305
0.27262879401514606	0.11468990405581372	0.4744821283880044	0.1381991735410358	5.934463780000001	1.135922238	-0.0008032753629999964	1.135922238	6.098296959999999	-0.002627680056	-0.0008032753629999964	-0.002627680056	2.5624095300000005
0.34575557441155225	0.37209355342743355	0.15395979783003122	0.12819107433098298	40.08359520000002	-2.5709771890000006	0.07023740078000001	-2.5709771890000006	40.175719099999995	-0.04224779331999999	0.07023740078000001	-0.04224779331999999	5.514154789999997
0.35455552227299614	0.1332526973409963	0.3476027007638172	0.16458907962219033	15.745663980000002	2.5636598800000003	0.03322972500000001	2.5636598800000003	15.729408499999991	-3.3771260000004246e-05	0.03322972500000001	-3.3771260000004246e-05	4.129297859999999
0.4734045541720618	0.18998741986378262	0.2272555698176851	0.10935245614647052	44.746751100000004	3.849100749999999	0.009625247699999997	3.849100749999999	44.4165051	0.06452798254	0.009625247699999997	0.06452798254	6.699395910000001
0.46677149898901094	0.2657172797802956	0.10656582483646311	0.16094539639423042	74.99139170000004	-3.912939608999999	0.058132512629999994	-3.912939608999999	74.66734129999998	0.014650963140000023	0.058132512629999994	0.014650963140000023	6.813370799999998
0.15355788804656376	0.250684588848587	0.1677302328910219	0.42802729021382735	10.305434949999999	-0.28568226778	0.005666520290000004	-0.28568226778	10.5923446	-0.011585290619999996	0.005666520290000004	-0.011585290519999996	2.3492192600000004
0.10164647608282462	0.512722058322288	0.2676563057088638	0.1179751598860236	7.663418670000002	-0.31591030360999994	-0.00643859867	-0.31591030360999994	7.994121289999999	0.022338856549999998	-0.00643859867	0.022338856549999998	2.539264410000001
0.18862545435945438	0.13859948356333923	0.23371292062897403	0.4390621414482323	8.390406029999998	0.6191039269874998	0.009383872999999996	0.6191039269874998	8.586091919999996	-0.028480879553499986	0.009383872999999996	-0.028480879553399986	2.20146617
0.3498474095953589	0.2090048842040563	0.16800394750059106	0.27314375869999374	35.15246	0.34101096610000003	-0.016227411019999995	0.34101096610000003	34.83614930000001	-0.07623511656999998	-0.016227411019999995	-0.07623511656999998	4.5402604900000005
0.1693054133912688	0.15988133159342496	0.16656867772070474	0.5042445772946014	10.792747539999995	0.18856185797000005	0.044392289040000005	0.18856185797000005	10.996319530000003	0.004921085260000006	0.044392289040000005	0.004921085260000006	2.3596215600000003
0.20151025902468322	0.1589763828292766	0.25026187165302793	0.3892514864930122	9.013713459999996	0.6594540885000001	0.012717201269999999	0.6594540885000001	9.357796590000003	-0.04941888235700001	0.012717201269999999	-0.04941888235700001	2.3424789599999993
0.23274391100536887	0.15180022205464963	0.43097027869718235	0.18448558824279918	5.452972750000002	0.7703831780000001	-0.0023211163000000003	0.7703831780000001	5.430991829999999	-0.008517808650000007	-0.0023211163000000003	-0.008517808650000007	2.073200250000001
0.12685976028898502	0.23699740632911417	0.1471034922084111	0.4890393411734897	9.13544864	-0.41227898060999996	-0.002114275309999997	-0.41227898060999996	9.199339470000002	0.02733757204	-0.002114275309999997	0.02733757204	2.16295166
0.38144484941042933	0.17430137668501386	0.13715246060006123	0.3071013133044955	46.413277900000004	0.1247452045	-0.06170004149999999	0.1247452045	45.329113500000005	-0.012993195300000005	-0.06170004149999999	-0.012993195300000005	4.82962896
0.16576697246998867	0.2611309344552921	0.332160783978846	0.2409413090958731	5.9619216	0.4068286066	-0.027283411039999973	0.4068286066	5.834376679999999	0.015765193859999995	-0.027283411039999973	0.015765193859999995	1.913187140000001
0.10147966986024635	0.1648298231186261	0.5663475562760449	0.1673429507450826	1.325667318	0.12031455729000003	0.014460436577000002	0.12031455729000003	1.3487619000000002	0.003733558423400002	0.014460436577000002	0.003733558423400002	0.673254268
0.10430062106229296	0.18957950873720147	0.5198195091567879	0.18630036104371764	1.6252147489999993	0.10918769776799998	0.004704832771000006	0.10918769776799998	1.4504550550000004	-0.002926207438	0.004704832670000007	-0.002926207438	0.7059796789999997
0.23938137256041445	0.25312852191609	0.3622965795854605	0.14519352593803508	8.722783739999997	1.0395219180000002	0.022191910779999983	1.0395219180000002	9.09448556	0.023206860030000005	0.022191910779999983	0.023206860030000005	2.9491938599999985
0.10495339791993276	0.4160352137746584	0.18008999387133304	0.2989213944340757	8.06665124	-0.5991159545000001	0.0049744780300000025	-0.5991159545000001	8.013219980000004	-0.004685534959999994	0.0049744780300000025	-0.004685534959999994	2.212249720000001
0.2872176909388026	0.16105642232277484	0.11575008374016303	0.43597580299825955	29.063555000000004	-0.5630653581999998	0.03778586987000001	-0.5630653581999998	30.150107899999995	0.035136908689999996	0.03778586987000001	0.035136908689999996	3.65114357
0.22145936164264454	0.4219830102130592	0.10276754714960809	0.2537900809946883	25.3657336	-3.6367801099999992	-0.042027389114	-3.6367801099999992	26.423160100000004	-0.01728842876	-0.042027389124	-0.01728842876	3.80130095
0.4540199019075294	0.23073992730893686	0.11111106839991577	0.20412910238361792	70.75176549999999	-2.4354589820000005	-0.08914074299267999	-2.4354589820000005	70.26093740000002	-0.011533238517000007	-0.08914074299281999	-0.011533238516000006	6.29694963
0.358186496162882	0.3192130766852466	0.1898778977594779	0.13272252939239343	36.2798022	-0.38471198444000004	-0.00026915244999999716	-0.38471198444000004	36.304771999999986	0.03651272370299998	-0.00026915244999999716	0.03651272370299998	5.45063795
0.12027734762337056	0.3798223743763241	0.2135424404674033	0.2863578375329021	7.610834	-0.22025299946999988	-0.008312650149999998	-0.22025299946999988	7.82521168	0.011105348939999996	-0.008312650149999998	0.011105348939999996	2.178490649999999
0.12766332247069212	0.3611233944829358	0.378103974850781	0.1331093081955911	4.81537406	0.3880342233	0.011531714489999997	0.3880342233	4.80751054	-0.023839394749999996	0.011531714489999997	-0.023839393749999993	1.8651752800000005
0.18516563467229402	0.41293927429204386	0.1375604165088726	0.26433467452678955	18.053412700000003	-1.9857856020000002	-0.007955756639999995	-1.9857856020000002	17.8956812	-0.010494505860000001	-0.007955756639999995	-0.01049450585	3.2866800999999985
0.17512943192513997	0.10022101276502932	0.5291619414574185	0.19548761385241228	2.3109105090000006	0.260289112908	-0.022108506390000008	0.260289112908	2.276208579	-0.009984525280000003	-0.022108506390000008	-0.009984525280000003	1.0237252799999998
0.20014299309519845	0.1472249068282903	0.5486282589441747	0.10400384113233652	3.3376521500000003	0.5432924314000002	-0.024586108139999997	0.5432924314000002	3.276251410000001	-0.007761555020000001	-0.024586108139999997	-0.007761555020000001	1.75459155
0.2888694655033519	0.17916267831117125	0.15617060479158665	0.3757972513938903	25.89120359999999	0.032569573400000065	0.0284919874	0.032569573400000065	25.360243400000012	0.06623600300000004	0.028491987289999993	0.06623600300000004	3.6173668500000016
0.10643350299595021	0.2437657998903042	0.1087536003480354	0.5410470967657102	9.473956170000001	-0.7899761828999998	-4.120109999997124e-06	-0.7899761828999998	9.570264800000004	-0.022797137390000003	-4.120109999997124e-06	-0.022797137390000003	2.1723174699999994
0.20730827037998753	0.4677591510770617	0.14062420919128912	0.18430836935166178	22.0980168	-2.9447514179999983	0.03729922588	-2.9447514179999983	22.304966100000005	-0.004835568929999998	0.03729922588	-0.004835568929999998	3.8639103099999996
0.20542197538946821	0.11678523692102652	0.37655066313115687	0.3012421245583485	4.657696199000001	0.5678577025	0.015497637180000001	0.5678577025	4.897818980000002	0.004701744989999995	0.015497637180000001	0.0047017449909999955	1.620273331
0.4114569055845526	0.13397277683395686	0.13122720425249432	0.3233431133289962	52.388737300000024	0.7535474708400003	0.019895098079	0.7535474708400003	51.406263199999984	0.016312578850000006	0.019895098079	0.016312578850000006	4.960541090000001
0.1260123977051403	0.2215047410137583	0.32752752359934517	0.32495533768175616	3.696349836734695	0.34373086871428593	0.0015030774204081681	0.34373086871428593	3.603681571428571	-0.01980975608163265	0.0015030774193877598	-0.01980975608163265	1.3582825704081631
0.12014229761697551	0.352269278209619	0.19443876311233507	0.3331496610610705	8.138401149999998	-0.41011201190000013	0.03407624285	-0.41011201190000013	8.181178189999997	0.0013157779399999975	0.03407624285	0.0013157780399999969	2.14338658

## Sheet: 3D Database
cross	corner	t	cross_line	D11	D12	D13	D14	D15	D16	D21	D22	D23	D24	D25	D26	D31	D32	D33	D34	D35	D36	D41	D42	D43	D44	D45	D46	D51	D52	D53	D54	D55	D56	D61	D62	D63	D64	D65	D66
0.4129394830634241	0.38576173594967367	0.10114804084536058	0.10015074014154164	11.342674449999997	1.1095643889999998	1.1086289169999997	0.004784216295000002	0.001957193613699999	-0.004859044158000003	1.1095643889999998	11.612281379999995	1.1151437839999998	0.0084300236855	0.002738402236	0.0032581864240000015	1.1086289169999997	1.1151437839999998	11.523212190000002	0.002653652394999999	-0.0014611986740000016	-0.0007474589829999959	0.004784216295000002	0.0084300236855	0.002653652394999999	1.5527239399999997	0.0030107653477999983	0.0013163251529999995	0.001957193613699999	0.002738402236	-0.0014611986740000016	0.0030107653477999983	1.5508747899999997	-0.0004639320639999999	-0.004859044158000003	0.0032581864240000015	-0.0007474589829999959	0.0013163251529999995	-0.0004639320639999999	1.5506922100000002
0.42988398326493116	0.11855049239322638	0.14637917251104127	0.30518635183080123	32.331866600000005	0.7545748910000004	0.741424673	-0.006373731461000001	-7.496936800000014e-05	-0.009277175111999996	0.7545748910000004	32.4101771	0.7359937540000001	-0.0010103432360000003	-0.002143400090000001	-0.0012036091833000004	0.741424673	0.7359937540000001	32.485070799999995	-0.0011506703575999999	0.009433385606	-0.004680043215400002	-0.006373731461000001	-0.0010103432360000003	-0.0011506703575999999	1.9605179500000007	-0.0013181598480600004	-0.0009956943682	-7.496936800000014e-05	-0.002143400090000001	0.009433385606	-0.0013181598480600004	1.9588768499999998	0.00014899603085999987	-0.009277175111999996	-0.0012036091833000004	-0.004680043215400002	-0.0009956943682	0.00014899603085999987	1.9591746300000006
0.13022617231222744	0.3992093643857464	0.3474615977983623	0.12310286550366391	4.928726809999999	0.43915705699999996	0.41818941499999995	-0.0009208456299999995	-0.0028433375944800004	-0.003034767472300002	0.43915705699999996	5.012605	0.4252004730000003	-0.00032381904900000017	0.0027522009899999993	0.00022842425669999993	0.41818941499999995	0.4252004730000003	5.029575050000002	0.0016211172330000002	0.001999628515000002	-0.0021862063349999995	-0.0009208456299999995	-0.00032381904900000017	0.0016211172330000002	0.9251917149999999	0.0008210156813	-0.0010122704207	-0.0028433375944800004	0.0027522009899999993	0.001999628515000002	0.0008210156813	0.9240103570000001	0.0004076394222	-0.003034767472300002	0.00022842425669999993	-0.0021862063349999995	-0.0010122704207	0.0004076394222	0.9229399409999998
0.12370081221100945	0.4523913290568841	0.16567821345133807	0.25822964528076847	6.141667540000003	0.633697606	0.6315245579999998	0.012085171460000006	0.002111609397999999	-0.0037586278160000003	0.633697606	6.327211329999999	0.633200809	0.005394046299000002	-0.0056060416	-0.0016320557588699997	0.6315245579999998	0.633200809	6.216559559999999	0.0006812185319999998	0.007601885030000001	-0.011091153841000002	0.012085171460000006	0.005394046299000002	0.0006812185319999998	1.1826201100000004	-0.00045635301950000014	-0.0010785563013000002	0.002111609397999999	-0.0056060416	0.007601885030000001	-0.00045635301950000014	1.1828510500000002	-0.0007788056570000001	-0.0037586278160000003	-0.0016320557588699997	-0.011091153841000002	-0.0010785563013000002	-0.0007788056570000001	1.18083398
0.20113248934657174	0.23074206201980688	0.24639675451704315	0.3217286941165782	14.337537599999994	0.6523671479999997	0.6712375260000001	-0.004620613935	-0.0005496621229999996	0.001532513679999999	0.6523671479999997	14.484651900000003	0.67465977	-0.005436881308999998	-0.005781715893	-0.0022771330010000006	0.6712375260000001	0.67465977	14.311386099999998	-0.0005223610834999996	-0.0007257981900000002	0.015158807040000001	-0.004620613935	-0.005436881308999998	-0.0005223610834999996	1.4163691700000003	0.0005636505350000001	0.0009047453560000001	-0.0005496621229999996	-0.005781715893	-0.0007257981900000002	0.0005636505350000001	1.4164307399999998	-0.0019760355097100005	0.001532513679999999	-0.0022771330010000006	0.015158807040000001	0.0009047453560000001	-0.0019760355097100005	1.4172767399999995
0.19556267103904104	0.12237068207439757	0.12723919992196078	0.5548274469646007	25.610035100000015	0.5029337670000004	0.49834771699999997	0.0019926305629999995	0.0012291343527599994	0.0007484326800000006	0.5029337670000004	25.557716000000006	0.4887820209999999	0.008839773685000002	0.0033893972630000013	-0.0007125565362000001	0.49834771699999997	0.4887820209999999	25.8110407	-0.002072331666199999	-0.0004935265176000023	0.003742563843999998	0.0019926305629999995	0.008839773685000002	-0.002072331666199999	1.82362252	-0.0008686843506000003	0.00034658746800000017	0.0012291343527599994	0.0033893972630000013	-0.0004935265176000023	-0.0008686843506000003	1.82359309	0.0003886632601999998	0.0007484326800000006	-0.0007125565362000001	0.003742563843999998	0.00034658746800000017	0.0003886632601999998	1.823092469999999
0.4981282451910308	0.13317653505493685	0.24124173069186458	0.12745348906216772	28.790228099999993	0.7815293450000006	0.775601383	0.009565419389999998	0.0012262017060000003	0.0008996697169999983	0.7815293450000006	28.630249599999992	0.7812484160000004	-0.0035125837480000023	-0.004832680340000001	-0.0023153618878000008	0.775601383	0.7812484160000004	28.80666920000002	-0.0008204672039999997	-0.004146402290000002	-0.0007590288919999995	0.009565419389999998	-0.0035125837480000023	-0.0008204672039999997	1.7611121799999996	-0.0002441670853	-0.0004780413434999998	0.0012262017060000003	-0.004832680340000001	-0.004146402290000002	-0.0002441670853	1.7637303300000002	0.00020967070979999996	0.0008996697169999983	-0.0023153618878000008	-0.0007590288919999995	-0.0004780413434999998	0.00020967070979999996	1.7616380800000015
0.35459267750111356	0.29789819032867465	0.2291215445152812	0.11838758765493072	13.060446899999999	0.8855226059999999	0.8798246800000002	-0.004734699493999999	-0.0021742041787000004	-0.00321845597	0.8855226059999999	13.062459399999998	0.8795497090000002	-0.0032517471094999995	0.004250507460000001	0.0012695979862999995	0.8798246800000002	0.8795497090000002	13.100512800000004	-0.0012382150050000006	0.002637619234999999	0.014324341010000003	-0.004734699493999999	-0.0032517471094999995	-0.0012382150050000006	1.4182345999999995	0.0016302408511999996	0.0017796232380000005	-0.0021742041787000004	0.004250507460000001	0.002637619234999999	0.0016302408511999996	1.4186731500000003	-0.0002932721108999997	-0.00321845597	0.0012695979862999995	0.014324341010000003	0.0017796232380000005	-0.0002932721108999997	1.4230640600000002
0.21607163410076408	0.3902301005621988	0.11594077906046557	0.2777574862765715	9.62521752	0.868109738	0.8726723569999996	0.002777819553999998	-0.0005753949579999995	0.000752016598	0.868109738	9.53450305	0.8884435609999997	-0.010598423838	0.006360760420000001	-2.771847299999986e-05	0.8726723569999996	0.8884435609999997	9.737831269999996	-0.0019523362243000018	-0.0071788236299999975	-0.007589941369999997	0.002777819553999998	-0.010598423838	-0.0019523362243000018	1.4270248199999997	-0.001243829652	-0.00015230025599999991	-0.0005753949579999995	0.006360760420000001	-0.0071788236299999975	-0.001243829652	1.4305009000000002	-0.00161522517971	0.000752016598	-2.771847299999986e-05	-0.007589941369999997	-0.00015230025599999991	-0.00161522517971	1.4295965600000005
0.2661641786002561	0.14470926399203532	0.25577699469445964	0.3333495627132489	21.4114886	0.5937174480000001	0.6003863730000001	-0.0002480267209999999	0.00016908824376000008	-0.006057963379000001	0.5937174480000001	21.3371674	0.5964619150000003	-0.012260589684000003	-0.004316749483	-0.00066837506	0.6003863730000001	0.5964619150000003	21.394679499999988	-0.0007091896480000004	0.003934247038999997	0.006475146031000002	-0.0002480267209999999	-0.012260589684000003	-0.0007091896480000004	1.5771361400000004	0.0009141817670000001	7.752670520000019e-05	0.00016908824376000008	-0.004316749483	0.003934247038999997	0.0009141817670000001	1.5732121499999996	-0.0015472531454000004	-0.006057963379000001	-0.00066837506	0.006475146031000002	7.752670520000019e-05	-0.0015472531454000004	1.5753752799999996
0.1483121139209782	0.13433187686134	0.4491190830794179	0.2682369261382639	13.717235499999997	0.322619221	0.33564513599999984	-0.002687597026000002	-0.00072355454	0.012620532940999997	0.322619221	13.748164699999997	0.33099980099999987	0.004144699358999999	-0.008058951575	0.0010858820629999998	0.33564513599999984	0.33099980099999987	13.801318200000004	-0.0021003087637000003	0.0010255309299999993	0.008577586439000001	-0.002687597026000002	0.004144699358999999	-0.0021003087637000003	1.1321177699999998	0.0014469731120000005	-0.0005220863927000001	-0.00072355454	-0.008058951575	0.0010255309299999993	0.0014469731120000005	1.13294987	-0.0009751956035999998	0.012620532940999997	0.0010858820629999998	0.008577586439000001	-0.0005220863927000001	-0.0009751956035999998	1.1342538300000002
0.475889782048246	0.12999230654744331	0.2063315870220047	0.187786324382306	29.8629985	0.7832284580000001	0.7832167570000003	0.003963334419999999	0.000590438206	0.004476600561000001	0.7832284580000001	29.8852151	0.7856196099999997	-0.0002083977739999976	0.012044841004	0.0005968771632000002	0.7832167570000003	0.7856196099999997	29.939136399999988	-0.001729552946	0.004648670930199999	0.0014232677169999997	0.003963334419999999	-0.0002083977739999976	-0.001729552946	1.8310212499999998	4.85023209999999e-05	0.0013079551499999998	0.000590438206	0.012044841004	0.004648670930199999	4.85023209999999e-05	1.8353639000000002	-0.0002112793460000001	0.004476600561000001	0.0005968771632000002	0.0014232677169999997	0.0013079551499999998	-0.0002112793460000001	1.833867360000001
0.2228706949181768	0.34101516824400485	0.17346786030948796	0.26264627652833034	10.70634414	0.8181019599999999	0.82789178	0.0033594698099999997	0.001980220221699999	0.0023121058	0.8181019599999999	10.811521380000002	0.8018689309999998	0.0033534421847000013	-0.0015347411919999993	0.002034398638	0.82789178	0.8018689309999998	10.612425430000005	-9.422381119999945e-05	-0.003549406815999999	0.0033114637799999984	0.0033594698099999997	0.0033534421847000013	-9.422381119999945e-05	1.39787766	0.0015418354945999995	0.0005597544717999999	0.001980220221699999	-0.0015347411919999993	-0.003549406815999999	0.0015418354945999995	1.3975954400000004	0.0005703475105999998	0.0023121058	0.002034398638	0.0033114637799999984	0.0005597544717999999	0.0005703475105999998	1.39903353
0.2542719376352254	0.4896370165464049	0.11952019603294875	0.13657084978542097	6.57105241	0.8051862530000001	0.7925921939999998	0.005965316041999993	8.133382400000049e-05	-0.006933790875000001	0.8051862530000001	6.46452085	0.804749284	-0.0018559293700000012	0.004785589392000002	0.0003444798870000001	0.7925921939999998	0.804749284	6.458813310000002	0.0010160232599999998	-0.0008592847119999995	-0.005490851133600003	0.005965316041999993	-0.0018559293700000012	0.0010160232599999998	1.2649163300000001	-0.0011084950850000002	0.00018687268899999994	8.133382400000049e-05	0.004785589392000002	-0.0008592847119999995	-0.0011084950850000002	1.2664275099999998	0.00013325833100000025	-0.006933790875000001	0.0003444798870000001	-0.005490851133600003	0.00018687268899999994	0.00013325833100000025	1.2628441
0.1200712207100759	0.5931580805375013	0.16492928292262432	0.12184141582979847	3.5736540199999998	0.49142705799999997	0.4801211329999998	0.004632461707000001	-0.0005313425703000002	0.0013889797799999997	0.49142705799999997	3.5910192599999995	0.49542961900000004	0.0009331968290000007	-0.0001999193359999983	-0.0009644595739999999	0.4801211329999998	0.49542961900000004	3.6231041199999994	-0.0005511485760000001	0.002318907197000001	0.0060846096100000005	0.004632461707000001	0.0009331968290000007	-0.0005511485760000001	0.9635751210000001	0.0014932930710000005	-0.00012267428629999982	-0.0005313425703000002	-0.0001999193359999983	0.002318907197000001	0.0014932930710000005	0.961964237	-0.0005371982349999999	0.0013889797799999997	-0.0009644595739999999	0.0060846096100000005	-0.00012267428629999982	-0.0005371982349999999	0.9603824550000003
0.3538305279423348	0.12622693558590456	0.1219601235961841	0.39798241287557645	30.199272899999986	0.7020216470000002	0.7060514790000001	0.005001522642000002	0.0018408151128999997	0.004840633629000001	0.7020216470000002	30.250663699999997	0.7081096979999998	0.010259786721399999	-0.0007604606700000022	-0.0004808185429999999	0.7060514790000001	0.7081096979999998	30.077896399999997	-0.0016966546005999993	-0.005329971161	0.005340976496	0.005001522642000002	0.010259786721399999	-0.0016966546005999993	1.9468856000000003	0.00023574146529999992	0.00015453977279999997	0.0018408151128999997	-0.0007604606700000022	-0.005329971161	0.00023574146529999992	1.9477464300000016	-0.0005658698139	0.004840633629000001	-0.0004808185429999999	0.005340976496	0.00015453977279999997	-0.0005658698139	1.9472239000000011
0.11411158128619218	0.18558821616015866	0.3353205379788426	0.3649796645748066	12.9688478	0.4353615919999999	0.4219982869999999	-0.013146986760000003	-0.001499932014000001	0.00011667034300000011	0.4353615919999999	13.120223399999995	0.43696107200000006	0.0005040709930000001	0.002298270553	0.0005423938263999996	0.4219982869999999	0.43696107200000006	13.1671227	0.0006885678779999998	0.006134200492900001	-0.0041465302990000025	-0.013146986760000003	0.0005040709930000001	0.0006885678779999998	1.2485154499999995	0.00028374324300000004	0.0006562050828999999	-0.001499932014000001	0.002298270553	0.006134200492900001	0.00028374324300000004	1.25010239	-6.047045799999985e-05	0.00011667034300000011	0.0005423938263999996	-0.0041465302990000025	0.0006562050828999999	-6.047045799999985e-05	1.24848857
0.4039619468390696	0.29623577296242953	0.11949682805995306	0.18030545213854768	16.343840899999996	1.160256833	1.137202414	-6.20117899999973e-05	-0.0021632408800000007	0.002757518817	1.160256833	16.422737599999998	1.1471552630000006	0.004401838234000002	-0.0014969487699999986	0.0008151977799999996	1.137202414	1.1471552630000006	16.5306651	-0.00040241003999999953	-0.005826489123000001	-0.004876121766900002	-6.20117899999973e-05	0.004401838234000002	-0.00040241003999999953	1.6965592399999998	0.0005523469205999998	-0.0011233826241999997	-0.0021632408800000007	-0.0014969487699999986	-0.005826489123000001	0.0005523469205999998	1.6965725799999993	-0.00018577854509999967	0.002757518817	0.0008151977799999996	-0.004876121766900002	-0.0011233826241999997	-0.00018577854509999967	1.6978041400000004
0.3484514125853246	0.10671283589868463	0.36570803083249154	0.17912772068349928	22.479266100000004	0.49820456900000026	0.5063890450000001	0.00010945615300000023	-0.0007700588869999998	0.006198732081700003	0.49820456900000026	21.96120269999999	0.507797946	0.010419697516000002	-0.00852318265	-0.0017377417520000001	0.5063890450000001	0.507797946	22.311641699999985	-0.0006625480629999996	-0.011522038112000001	0.003171118847999999	0.00010945615300000023	0.010419697516000002	-0.0006625480629999996	1.4402578399999997	0.0003958663140000001	-8.330361899999994e-05	-0.0007700588869999998	-0.00852318265	-0.011522038112000001	0.0003958663140000001	1.4435091799999997	0.0007724680896000001	0.006198732081700003	-0.0017377417520000001	0.003171118847999999	-8.330361899999994e-05	0.0007724680896000001	1.4419399199999992
0.15165095619566363	0.18513283333351752	0.3443644531126256	0.3188517573581932	13.504441199999997	0.46427182400000006	0.46409021100000003	0.00229841608	-0.0015416190829999996	0.0027306715200000014	0.46427182400000006	13.573058000000001	0.45641589600000015	-0.0037149016770000004	0.00048162435499999825	-0.001065085258	0.46409021100000003	0.45641589600000015	13.489742099999999	0.0007126428338999999	-0.016581770312	-0.0023210738460000026	0.00229841608	-0.0037149016770000004	0.0007126428338999999	1.2607419300000002	-0.00027392650099999997	-0.0010694852984000005	-0.0015416190829999996	0.00048162435499999825	-0.016581770312	-0.00027392650099999997	1.2619906199999997	-0.0010002934500000001	0.0027306715200000014	-0.001065085258	-0.0023210738460000026	-0.0010694852984000005	-0.0010002934500000001	1.2590970499999998
0.1903420570237579	0.18342128864369495	0.10096123286336865	0.5252754214691785	21.363002200000004	0.7071077819999999	0.7073794290000002	-0.006816184906000001	0.0014150619169999996	-0.004090906170000002	0.7071077819999999	21.687613399999982	0.6891988329999998	-0.00023439476000000202	-0.00038757246900000456	0.00284115874	0.7073794290000002	0.6891988329999998	21.65727830000001	0.0033409365503	-0.014691803914999992	-0.0023785742179999996	-0.006816184906000001	-0.00023439476000000202	0.0033409365503	1.7822223499999992	-0.00023892339499999996	-0.00013864018294000002	0.0014150619169999996	-0.00038757246900000456	-0.014691803914999992	-0.00023892339499999996	1.7832488199999998	-0.0006824854079999999	-0.004090906170000002	0.00284115874	-0.0023785742179999996	-0.00013864018294000002	-0.0006824854079999999	1.7854561199999994
0.15139398206678695	0.2494196571112418	0.2266313237570709	0.3725550370649003	12.956727299999997	0.65291569	0.6238255899999998	-0.0051362857799999995	-0.0007641700790000005	-0.001719716088999999	0.65291569	13.0593719	0.6419352839999998	-0.00259363751	0.0011953571779999993	0.0006652721946999998	0.6238255899999998	0.6419352839999998	12.915292999999998	-0.0009514468687000006	-0.0014915621370000008	0.0024625763660000004	-0.0051362857799999995	-0.00259363751	-0.0009514468687000006	1.39301084	0.0011766712361000002	0.0011270348566	-0.0007641700790000005	0.0011953571779999993	-0.0014915621370000008	0.0011766712361000002	1.3924908499999997	0.00017507128049999997	-0.001719716088999999	0.0006652721946999998	0.0024625763660000004	0.0011270348566	0.00017507128049999997	1.3948202899999997
0.1978497619139298	0.5321277175081832	0.13313913924167312	0.1368833813362138	5.090489379999998	0.6589516400000002	0.6607136560000003	-0.0018303025700000003	-0.0009022625680000001	-0.003838514295000003	0.6589516400000002	5.015996759999999	0.6570213849999998	-0.005873508353999998	0.009808942301999997	-0.0005661152569999999	0.6607136560000003	0.6570213849999998	4.985496010000001	-0.0010001746230000003	6.344253000000175e-05	-0.007614162353999997	-0.0018303025700000003	-0.005873508353999998	-0.0010001746230000003	1.1312753799999997	0.0002174266468000001	0.0010597258171200006	-0.0009022625680000001	0.009808942301999997	6.344253000000175e-05	0.0002174266468000001	1.1280582600000002	-0.00030378445479999983	-0.003838514295000003	-0.0005661152569999999	-0.007614162353999997	0.0010597258171200006	-0.00030378445479999983	1.1319258800000003
0.18780492696266582	0.32255823999553673	0.37733950243831127	0.1122973306034862	7.15069058	0.5077013109999998	0.4952532719999997	0.0013308771440000006	-0.0007055825927999998	-0.00385465385	0.5077013109999998	7.255033219999999	0.49783558700000013	-0.0020198905749999998	0.0008144763902800007	0.0023827683170000004	0.4952532719999997	0.49783558700000013	7.181557810000005	-0.0004581679840000001	0.004214470057	0.0020012165699999974	0.0013308771440000006	-0.0020198905749999998	-0.0004581679840000001	1.0184817489999995	0.000645461406	-0.0006251570020699998	-0.0007055825927999998	0.0008144763902900004	0.004214470057	0.000645461406	1.0150821229999993	-6.922225610000013e-05	-0.00385465385	0.0023827683170000004	0.0020012165699999974	-0.0006251570020699998	-6.922225610000013e-05	1.014408171
0.1134595030219196	0.10518081631698002	0.36411848286418735	0.417241197796913	17.200001299999993	0.2756490749999999	0.2839579829999999	0.002349727093299999	-3.792312800000011e-05	-0.011135386709999999	0.2756490749999999	17.3791016	0.283176492	0.0055795907099999995	-0.010619531727999995	-0.0017067380580000006	0.2839579829999999	0.283176492	17.402893199999998	0.00015418050200000048	-0.005725167505999999	-0.0014121306050000001	0.002349727093299999	0.0055795907099999995	0.00015418050200000048	1.3110478599999995	-2.447563600000001e-05	-0.0006945012937	-3.792312800000011e-05	-0.010619531727999995	-0.005725167505999999	-2.447563600000001e-05	1.30943526	0.0008799257515000002	-0.011135386709999999	-0.0017067380580000006	-0.0014121306050000001	-0.0006945012937	0.0008799257515000002	1.3077895300000002
0.20528111775622235	0.24574784641748104	0.412618353867585	0.13635268195871167	9.628555039999998	0.4931479439999999	0.483549487	0.004191186194400001	-0.0015724078037000003	0.0014670248799999995	0.4931479439999999	9.569379220000002	0.4877037569999999	-0.0015626559579999997	0.005837507230000003	0.0003934220661000002	0.483549487	0.4877037569999999	9.754996680000003	-0.0015160812620000003	-0.003764867635000001	-0.007851239979	0.004191186194400001	-0.0015626559569999995	-0.0015160812620000003	1.0731630170000002	-0.000255872818	-0.0003781408202	-0.0015724078037000003	0.005837507230000003	-0.003764867635000001	-0.000255872818	1.07389379	0.0005911433675000001	0.0014670248799999995	0.0003934220661000002	-0.007851239979	-0.0003781408202	0.0005911433675000001	1.07162545
0.11798253452453009	0.14240750973017255	0.5844999437162401	0.15511001202905728	9.339408280000004	0.2253914801999999	0.22618729520000008	-0.0006769750620000007	-0.0005216544596999997	0.010503526322999996	0.2253914801999999	9.19694877	0.23116986830000003	-0.002626474147950001	-0.006778072770500002	0.0009401802839999998	0.22618729520000008	0.23116986830000003	9.430877050000003	-0.0010958836507000004	-0.005046069403000001	-0.003741103195000002	-0.0006769750620000007	-0.002626474147950001	-0.0010958836507000004	0.8667901160000002	-3.3309936799999975e-05	-0.0009523533840999994	-0.0005216544596999997	-0.006778072770500002	-0.005046069403000001	-3.3309936799999975e-05	0.865696583	-0.0005741415921000001	0.010503526322999996	0.0009401802839999998	-0.003741103195000002	-0.0009523533840999994	-0.0005741415921000001	0.8671959210000001
0.4429157230338324	0.1577282329276726	0.14502707337361667	0.2543289706648783	28.546906299999996	0.8976541129999995	0.909981145	0.0012024507286999984	8.041670860000011e-05	0.0042076658276200005	0.8976541129999995	28.5780219	0.9187256500000001	0.005234561718000002	0.017832765029	-0.0023140849200999998	0.909981145	0.9187256500000001	28.5124685	-0.0014049578400000002	0.013911813292	-8.377043100000169e-05	0.0012024507286999984	0.005234561718000002	-0.0014049578400000002	1.905650899999999	7.678340000000037e-06	-0.0002275439959999999	8.041670860000011e-05	0.017832765029	0.013911813292	7.678340000000037e-06	1.906186370000001	0.0002976969263	0.0042076658276200005	-0.0023140849200999998	-8.377043100000169e-05	-0.0002275439959999999	0.0002976969263	1.9062696300000008
0.3367988834605858	0.155912956842478	0.2752242309989154	0.23206392869802087	21.511118100000004	0.667800826	0.6784811909999999	0.009759865250999995	0.00038041772600000016	0.003587519790000001	0.667800826	21.497884900000003	0.6904446590000003	0.005804674721000002	0.003762037570000003	0.0021716367289999995	0.6784811909999999	0.6904446590000003	21.351777700000003	-0.0003528691660000003	0.00871807412	0.006043106148000001	0.009759865250999995	0.005804674721000002	-0.0003528691660000003	1.5611231900000004	-0.00016782076300000004	0.00036763341090000025	0.00038041772600000016	0.003762037570000003	0.00871807412	-0.00016782076300000004	1.5621507899999998	-0.0008450712099999997	0.003587519790000001	0.0021716367289999995	0.006043106148000001	0.00036763341090000025	-0.0008450712099999997	1.5597403999999997
0.32694780601987034	0.11354166544325048	0.2783320991478249	0.28117842938905446	24.462968700000005	0.545531931	0.5517018719999999	0.0007234983569999995	0.0013223286849000002	-0.006860020243999998	0.545531931	24.417892600000005	0.5509306789999997	0.0020185848439999983	0.015596988846999999	0.0002767833705999997	0.5517018719999999	0.5509306789999997	24.591467899999994	0.0012702631374000009	0.006600487559000001	0.0015989242050000005	0.0007234983569999995	0.0020185848439999983	0.0012702631374000009	1.6062094099999993	0.0014014912929000004	-0.0005603480846	0.0013223286849000002	0.015596988846999999	0.006600487558900001	0.0014014912929000004	1.6078129799999998	0.00039397529879999996	-0.006860020243999998	0.0002767833705999997	0.0015989242050000005	-0.0005603480846	0.00039397529879999996	1.6052275
0.41986100803525145	0.32047863840502694	0.14422024057377558	0.11544011298594609	14.458927700000002	1.0777839550000001	1.08854357	0.005335699714000001	0.00037260965589999944	0.017733283319	1.0777839550000001	14.452008300000003	1.0962804579999998	0.010910985234000001	0.01664187042	0.0038560105711999996	1.08854357	1.0962804579999998	14.422623099999994	-0.0013737259669999995	-0.004992649837	0.005587943645000003	0.005335699714000001	0.010910985234000001	-0.0013737259669999995	1.58815815	0.002304901446999999	-2.3276635999999826e-05	0.00037260965589999944	0.01664187042	-0.004992649837	0.002304901446999999	1.5891325900000002	0.000824229661	0.017733283319	0.0038560105711999996	0.005587943645000003	-2.3276635999999826e-05	0.000824229661	1.5855474400000003
0.2699196724591642	0.25442971623952954	0.18075611908377406	0.2948944922175321	15.7385509	0.8550051299999999	0.837680888	-0.011402510920000006	-0.0014509248599999997	-0.00016363119946900107	0.8550051299999999	15.947116200000007	0.8556582889999998	-0.0016093602669999987	0.0013895554500000002	0.0021956939749999986	0.837680888	0.8556582889999998	15.915380599999994	0.0025741021566000016	-0.002014346869999999	0.002441985360000002	-0.011402510920000006	-0.0016093602669999987	0.0025741021566000016	1.5587600700000008	-0.0006671599437000002	8.758584429999989e-05	-0.0014509248599999997	0.0013895554500000002	-0.002014346869999999	-0.0006671598437000002	1.5538542699999995	-0.0005376756869999999	-0.00016363119946700045	0.0021956939749999986	0.002441985360000002	8.758584429999989e-05	-0.0005376756869999999	1.5553204800000007
0.1416417693613521	0.23477295906116616	0.13145410885396622	0.4921311627235156	16.1547054	0.709662459	0.716167047	0.00589399604	-0.0013718050774999993	0.00019746531000000252	0.709662459	16.234654000000003	0.6977569279999998	0.00042930187999999826	0.0017375287410000008	0.0011352975785999995	0.716167047	0.6977569279999998	16.201239200000003	-5.1075463000000015e-05	0.002287643489999999	-0.01200253887	0.00589399604	0.00042930187999999826	-5.1075463000000015e-05	1.6069618800000003	-0.0009535767442000005	-5.969848499999996e-05	-0.0013718050774999993	0.0017375287410000008	0.002287643489999999	-0.0009535767442000005	1.60827911	-0.0008141658702000001	0.00019746531000000252	0.0011352975785999995	-0.01200253887	-5.969848499999996e-05	-0.0008141658702000001	1.6060819199999994
0.15693239202364864	0.26935765033632014	0.1318746262485008	0.4418353313915304	14.330616900000011	0.762353418	0.7657019460000004	-0.003550050586000001	-0.0018443402119999997	-0.003335940835999999	0.762353418	14.347754599999995	0.7550809270000002	-0.003467137409000001	-0.0033991261840000003	-0.0015183501581	0.7657019460000004	0.7550809270000002	14.3492942	-0.0003086318219999995	0.000973317317	-0.015360302334399995	-0.003550050586000001	-0.003467137409000001	-0.0003086318219999995	1.5663414599999994	-0.00020249037009999985	0.0012282468569999997	-0.0018443402119999997	-0.0033991261840000003	0.000973317317	-0.00020249037009999985	1.56511384	0.0002243796885400001	-0.003335940835999999	-0.0015183501581	-0.015360302334399995	0.0012282468569999997	0.0002243796885400001	1.56380111
0.2622802927226911	0.2271602426606695	0.13775397752069654	0.37280548709594286	18.69098539999999	0.8366465899999997	0.8640960520000001	0.0038155070949999976	-0.0013062374920000002	-0.005404668735999997	0.8366465899999997	18.745432199999996	0.877212291	0.0002442664899999999	0.00476043438	-0.0012652892933000001	0.8640960520000001	0.877212291	18.609817700000004	0.0019289253447000005	0.007552314990560002	0.004477194802000004	0.0038155070949999976	0.0002442664899999999	0.0019289253447000005	1.6887348199999999	-0.00032997394220000064	-0.0008050741471999996	-0.0013062374920000002	0.00476043438	0.007552314990560002	-0.00032997394220000064	1.6895294999999997	0.00027640394340000004	-0.005404668735999997	-0.0012652892933000001	0.004477194802000004	-0.0008050741471999996	0.00027640394340000004	1.6891227500000008
0.3198142211193773	0.1327250217356622	0.20442576708374813	0.34303499006121246	25.349269399999994	0.6527914709999995	0.657053449	-0.006209480293	-0.0002283403998000001	0.0018733312819999995	0.6527914709999995	25.561174200000004	0.651462985	0.0069472967059999976	-0.013695947817900001	-0.0018016386498999999	0.657053449	0.651462985	25.517281699999995	0.000531423506	-0.0030820115138999993	-0.0015762633749999996	-0.006209480293	0.0069472967059999976	0.000531423506	1.7364583899999997	0.00014347864524000007	9.5614814e-05	-0.0002283403998000001	-0.013695947817900001	-0.0030820115138999993	0.00014347864524000007	1.7357424800000003	-0.0005669381765999998	0.0018733312819999995	-0.0018016386498999999	-0.0015762633749999996	9.5614814e-05	-0.0005669381765999998	1.7335090000000009
0.25754946885095203	0.29013985265803965	0.2314258344110586	0.22088484407994968	12.265001699999997	0.7689107130000004	0.7725552649999997	0.005426874446000002	0.002251424895	0.00484787552	0.7689107130000004	12.295528969999996	0.7886707909999999	0.00036054922600000207	0.007637304990200005	0.0015580568830000003	0.7725552649999997	0.7886707909999999	12.197711099999998	0.0005286679035999994	-0.0017005567900000012	0.008332561732000003	0.005426874446000002	0.00036054922600000207	0.0005286679035999994	1.3835667799999996	3.3776192719999955e-05	0.0012749528611400004	0.002251424895	0.007637304990200005	-0.0017005567900000012	3.3776192719999955e-05	1.3829402000000004	-0.0009091924365000003	0.00484787552	0.0015580568830000003	0.008332561732000003	0.0012749528611400004	-0.0009091924365000003	1.3827641100000003
0.3528527447478931	0.2053486476053645	0.18263086225264863	0.25916774539409365	20.810465499999996	0.8690707159999999	0.8814230800000001	0.0140932176	-0.0013130098308	0.0008619550299999975	0.8690707159999999	20.653798100000003	0.8866449079999996	0.0007942756038999981	0.015933972534999997	-0.00010386947399999975	0.8814230800000001	0.8866449079999996	20.5044764	-0.0004498540090000011	0.0063638678999	-0.0013353172959999987	0.0140932176	0.0007942756038999981	-0.0004498540090000011	1.6827958	0.00019138358499999988	0.0003086516229999999	-0.0013130098308	0.015933972534999997	0.0063638678999	0.00019138358499999988	1.6826772399999994	0.0005020990301	0.0008619550299999975	-0.00010386947399999975	-0.0013353172959999987	0.0003086516229999999	0.0005020990301	1.6813215099999992
0.5059808166734069	0.15286373537675088	0.11329692587975639	0.2278585220700858	32.07887310000001	0.9837493029999997	0.977589111	0.011885168504	1.0457695999999787e-05	-0.005928716759999999	0.9837493029999997	31.936612400000005	0.9870678570000002	-0.00033694335270000075	-0.005319089770000002	-0.0005764049929999999	0.977589111	0.9870678570000002	32.130030800000014	-0.00027133060800000003	-0.004977959220000001	-0.0014673155449999996	0.011885168504	-0.00033694335270000075	-0.00027133060800000003	2.026366800000001	0.0008097847155999997	-0.00023035857049999976	1.0457695999999787e-05	-0.005319089770000002	-0.004977959220000001	0.0008097847155999997	2.0263621499999993	5.694500899999998e-05	-0.005928716759999999	-0.0005764049929999999	-0.0014673155449999996	-0.00023035857049999976	5.694500899999998e-05	2.024727910000001
0.1962306163400412	0.40191102604553697	0.1844138248445683	0.2174445327698536	7.825049389999999	0.7226235109999997	0.7186726050000005	-0.0027161462299999995	0.00021760482299999987	0.003419043434999999	0.7226235109999997	7.816007939999999	0.7255900350000002	-0.006394101585000001	0.004241521889000002	-0.001571939870100001	0.7186726050000005	0.7255900350000002	7.786928830000001	0.0010449295650000003	-0.007255291945	0.0004997150959999988	-0.0027161462299999995	-0.006394101585000001	0.0010449295650000003	1.2584623699999997	-0.0021453499989000013	0.001085326355	0.00021760482299999987	0.004241521889000002	-0.007255291945	-0.0021453499989000013	1.2568449000000004	-0.0013262126970000005	0.003419043434999999	-0.001571939870100001	0.0004997150959999988	0.001085326355	-0.0013262126970000005	1.2536771000000004
0.11243541419092085	0.2007749244238682	0.23713965381719881	0.44965000756801204	14.719179800000004	0.5319312990000001	0.5147732669999999	0.013351200483999999	0.0010496268689999997	-0.010289299354000003	0.5319312990000001	14.748053199999994	0.524915399	-0.0037509439019999995	0.002994939219999999	-0.0006020860341999999	0.5147732669999999	0.524915399	14.717987200000007	0.0011678809833000005	-0.0017807932220000005	-0.002564585715	0.013351200483999999	-0.0037509439019999995	0.0011678809833000005	1.4175240399999998	-0.00015366438199999994	0.0004689431290000002	0.0010496268689999997	0.002994939219999999	-0.0017807932220000005	-0.00015366438199999994	1.4220016800000002	0.0002500617662	-0.010289299354000003	-0.0006020860341999999	-0.002564585715	0.0004689431290000002	0.0002500617662	1.4198455699999997
0.26384212024181236	0.12898659866453083	0.19609149027999062	0.4110797908136663	24.820416499999997	0.5813756349999999	0.58279628	0.0012024269139999989	-0.00021863472599999989	0.0028731625200000004	0.5813756349999999	24.6918794	0.592201009	-0.0031023707260000046	-0.0013573840799999996	0.0017814196280000003	0.58279628	0.592201009	24.478373899999998	-0.0005964458728	0.0017129625749999992	0.0015989312490000027	0.0012024269139999989	-0.0031023707260000046	-0.0005964458728	1.7206080100000003	-0.0004189804348999997	-0.0011303104320000005	-0.00021863472599999989	-0.0013573840799999996	0.0017129625749999992	-0.0004189804348999997	1.7190343400000003	-0.00028129518070000014	0.0028731625200000004	0.0017814196280000003	0.0015989312490000027	-0.0011303104320000005	-0.00028129518070000014	1.7215058900000004
0.34470994841439156	0.2087349630006211	0.343491187283513	0.10306390130147422	15.440228200000002	0.6893331850000002	0.6865571499999998	0.0017641985549999995	0.0022614104863999994	-0.0020219248729999987	0.6893331850000002	15.557347400000001	0.6897357229999997	0.0002535711913000009	-0.005037418609999999	-0.0004922591430000003	0.6865571499999998	0.6897357229999997	15.401547299999994	-0.0012988775776419997	-0.002769596056	0.005512609130000001	0.0017641985549999995	0.00025357120130000175	-0.0012988775776419997	1.33774009	-0.00016475505930000015	0.0007447172150000002	0.0022614104863999994	-0.005037418609999999	-0.002769596056	-0.00016475505930000015	1.3356446699999998	0.0009377848569999999	-0.0020219248729999987	-0.0004922591430000003	0.005512609130000001	0.0007447172150000002	0.0009377848569999999	1.3376738600000004
0.37946587920808594	0.2350119453435556	0.12176574068994842	0.2637564347584101	20.7045037	1.039177202	1.0241912089999996	-0.0067338187400000004	-0.0005141600809999998	-0.003423616179999998	1.039177202	20.631766499999994	1.0606354969999996	0.00401162594	-0.009495830929999999	-0.00030547449	1.0241912089999996	1.0606354969999996	20.485725900000002	-0.0034492314278000004	0.003823462174	-0.003035340272000001	-0.0067338187400000004	0.00401162594	-0.0034492314278000004	1.7759673800000004	-0.0004220825452	4.16316669999999e-05	-0.0005141600809999998	-0.009495830929999999	0.003823462174	-0.0004220825452	1.7783575299999999	-0.0006137873343000001	-0.003423616179999998	-0.00030547449	-0.003035340272000001	4.16316669999999e-05	-0.0006137873343000001	1.7747348600000004
0.13227158538573475	0.1392142748425258	0.16554173402826006	0.5629724057434794	21.289264300000003	0.4677339249999999	0.44335571700000004	-0.005120208426	0.0015924121109000006	-0.0024936229599999966	0.4677339249999999	21.484127800000007	0.456167925	-0.002565850590999998	0.0034209007299999994	0.0007814826290000001	0.44335571700000004	0.456167925	21.618711899999997	-0.0004613966975499995	0.008113636190999996	-0.006285164319999998	-0.005120208426	-0.002565850590999998	-0.0004613966975499995	1.6699664599999995	-0.0005665401192000001	6.46796136e-05	0.0015924121109000006	0.0034209007299999994	0.008113636190999996	-0.0005665401192000001	1.6696317099999995	0.0007375670762	-0.0024936229599999966	0.0007814826290000001	-0.006285164319999998	6.46796136e-05	0.0007375670762	1.6692243599999992
0.26024993869451657	0.12002920757213138	0.14195834263398976	0.47776251109936235	27.472850599999997	0.577665791	0.56584896	0.0015048000600000006	-0.0013794312680000006	0.0034268801790000004	0.577665791	27.046357400000016	0.5637842249999999	0.010828940987000001	0.013776571251999999	0.0011645885029999995	0.56584896	0.5637842249999999	27.286694999999995	-0.0010898341620000005	-0.0058580859400000004	-0.003685063225000001	0.0015048000600000006	0.010828940987000001	-0.0010898341620000005	1.8491555300000002	-0.0004387927542000001	0.00060387394428	-0.0013794312680000006	0.013776571251999999	-0.0058580859400000004	-0.0004387927542000001	1.8470518399999998	0.0011479491172299997	0.0034268801790000004	0.0011645885029999995	-0.003685063225000001	0.00060387394428	0.0011479491172299997	1.8453383300000001
0.19064008176508307	0.2839264744437727	0.22031966725153837	0.30511377653960586	11.963809099999999	0.7104343349999998	0.7050947849999996	0.004675316699999999	-0.001246913301	0.003332008673	0.7104343349999998	11.864622399999996	0.7182220640000001	-0.0004274402179999984	-7.328388400000149e-05	0.000614983491899999	0.7050947849999996	0.7182220640000001	11.87249121	9.338469740000007e-05	-0.004654459323999998	0.0010895300050000002	0.004675316699999999	-0.0004274402179999984	9.338469740000007e-05	1.37319001	0.00010043685069999982	-0.0004960871771	-0.001246913301	-7.328388400000149e-05	-0.004654459323999998	0.00010043685069999982	1.37703518	-0.0005694522807999998	0.003332008673	0.000614983491899999	0.0010895300050000002	-0.0004960871771	-0.0005694522807999998	1.37476492
0.1533366277073587	0.44566742187047864	0.2596910650943658	0.14130488532779686	5.159706130000001	0.5328184460000001	0.5268588010000002	0.0033711712989999997	0.0009306227009999998	-0.007901117511999997	0.5328184460000001	5.29563648	0.5169192270000003	-0.006859806847400004	8.141677100000008e-05	-0.001118084905	0.5268588010000002	0.5169192270000003	5.251158760000001	-0.001773633843	0.0024898347450000025	-0.0010526018800000017	0.0033711712989999997	-0.006859806847400004	-0.001773633843	1.020601481	0.00020504336300000017	0.0010141819859999994	0.0009306227009999998	8.141677100000008e-05	0.0024898347450000025	0.00020504336300000017	1.0173987890000005	-0.0013572642539999996	-0.007901117511999997	-0.001118084905	-0.0010526018800000017	0.0010141819859999994	-0.0013572642539999996	1.0164945859999994
0.20834092879862337	0.18542616828343678	0.21798650371400285	0.388246399203937	17.820977499999998	0.6395855090000001	0.650879915	0.0037870015079999996	0.000943682378	0.004288489359999997	0.6395855090000001	17.964838300000004	0.6546955799999999	-0.001417273607999999	-0.006282879759000003	-0.0025802905320000003	0.650879915	0.6546955799999999	18.0844403	-0.0011232352010000005	0.014333703144000001	0.0070594137219999985	0.0037870015079999996	-0.001417273607999999	-0.0011232352010000005	1.5440277700000002	0.00042398407460000003	0.0012129092180830005	0.000943682378	-0.006282879759000003	0.014333703144000001	0.00042398407460000003	1.5483798700000002	0.0006729282335999997	0.004288489359999997	-0.0025802905320000003	0.0070594137219999985	0.0012129092180830005	0.0006729282335999997	1.5457542800000001
0.23124184112839424	0.23888748065044282	0.33581893433306204	0.19405174388810098	12.291184300000003	0.5986907209999998	0.6154174459999997	-0.004103812069999999	-0.0006295061599000017	-0.0026415449750000005	0.5986907209999998	12.164306799999997	0.6046236350000003	0.0027386164379999993	0.003415588780000001	-0.004578560812100001	0.6154174459999997	0.6046236350000003	12.274821599999996	0.0028414348015000004	0.00455826013	0.006448571230000001	-0.004103812069999999	0.0027386164379999993	0.0028414348015000004	1.2515640499999998	-0.000917483674	8.605381549999988e-05	-0.0006295061599000017	0.003415588780000001	0.00455826013	-0.000917483674	1.2506061999999998	0.0006350887659999999	-0.0026415449750000005	-0.004578560812100001	0.006448571230000001	8.605381549999988e-05	0.0006350887659999999	1.25205154
0.14794623148033587	0.23809968455992234	0.4922468611846917	0.12170722277505011	7.694264730000001	0.3523730759999999	0.36145116	-0.003966481640000004	-0.0005068788629999996	-0.0039703802	0.3523730759999999	7.679285370000002	0.3621847559999999	-0.0054242358974	0.0040435211516	0.00013309465750000046	0.36145116	0.3621847559999999	7.67015749	-0.0016702642181	-0.0006833410309999998	-0.0039693730768	-0.003966481640000004	-0.0054242358974	-0.0016702642181	0.911165714	-0.00012678791399999963	0.00203175862087	-0.0005068788629999996	0.0040435211516	-0.0006833410309999998	-0.00012678791399999963	0.9106434919999998	0.0006571156925999999	-0.0039703802	0.00013309465750000046	-0.0039693730768	0.00203175862087	0.0006571156925999999	0.910572491
0.17624634093962607	0.12120090464464935	0.380520200013384	0.3220325544023405	16.8345178	0.37053817999999994	0.3819287099999999	-0.0032366313800000013	0.0008692572206300002	-0.004086199340999998	0.37053817999999994	17.178366100000005	0.3608010949999999	-0.0014444815800000025	-0.0008747133880000003	0.0007579255829999995	0.3819287099999999	0.3608010949999999	17.19767969999999	0.000841601279	0.002789587427999997	0.006760799320999996	-0.0032366313800000013	-0.0014444815800000025	0.000841601279	1.2963378799999998	-0.00035755250520000024	0.0009020001380000007	0.0008692572206300002	-0.0008747133880000003	0.002789587427999997	-0.00035755250520000024	1.2978817300000003	0.0006779802820000001	-0.004086199340999998	0.0007579255829999995	0.006760799320999996	0.0009020001380000007	0.0006779802820000001	1.2941517699999998
0.28666299921064325	0.10836648343078918	0.3488629281340433	0.2561075892245242	21.6606631	0.47024731699999994	0.47487731999999994	0.0057079672009999975	-0.0004916764989999997	-0.007017145305999999	0.47024731699999994	21.75828659999999	0.47266752400000017	-0.00426811934174	-0.00038922340999999956	-0.0013591912528999996	0.47487731999999994	0.47266752400000017	21.87209840000001	-0.0014116668839999997	-0.0013386430170000004	0.007646061741000002	0.0057079672009999975	-0.00426811934174	-0.0014116668839999997	1.4491628500000004	0.0011516076031	-0.00039007661080000004	-0.0004916764989999997	-0.00038922340999999956	-0.0013386430170000004	0.0011516076031	1.4462196000000003	0.0005152832506999998	-0.007017145305999999	-0.0013591912528999996	0.007646061741000002	-0.00039007661080000004	0.0005152832506999998	1.4497496400000003
0.12874704899938902	0.34927689343573687	0.356991091325876	0.1649849662389982	6.0458471199999995	0.4414764739999999	0.44363246899999986	0.007598239394400002	-0.00047453542600000035	0.001677391569000001	0.4414764739999999	6.052587709999999	0.45405289700000007	-0.005612697682000001	0.00551719946	0.0015315791279999998	0.44363246899999986	0.45405289700000007	6.051108400000003	0.0003118047029999996	0.0018371997019999997	-0.0018550971949999986	0.007598239394400002	-0.005612697682000001	0.0003118047029999996	0.9749033940000004	-0.0004980096320000002	0.00029537715899999946	-0.00047453542600000035	0.00551719946	0.0018371997019999997	-0.0004980096320000002	0.9775592679999997	0.00010777194399999995	0.001677391569000001	0.0015315791279999998	-0.0018550971949999986	0.00029537715899999946	0.00010777194399999995	0.977690802
0.2986132904272473	0.10465764355809479	0.49172343838076754	0.10500562763389029	16.95730310000001	0.38339374200000015	0.3769067680000001	0.0043232144200000015	-0.0009442281040000001	0.0062743621169999994	0.38339374200000015	17.0690335	0.39078562299999997	-0.0052677196009999995	0.024587710715999998	0.0015721459374	0.3769067680000001	0.39078562299999997	16.9677477	0.00065666181	-0.0020153436220000007	0.0003535235689999998	0.0043232144200000015	-0.0052677196009999995	0.00065666181	1.1698516600000004	0.0005632362764999999	4.381694629999988e-05	-0.0009442281040000001	0.024587710715999998	-0.0020153436220000007	0.0005632362764999999	1.1650500500000003	0.0005577231373	0.0062743621169999994	0.0015721459374	0.0003535235689999998	4.381694629999988e-05	0.0005577231373	1.1662333100000002
0.2644496397186882	0.3617041789475932	0.261191465332905	0.11265471600081362	8.512834270000003	0.729631883	0.710559554	0.0027212513719999994	0.0017728464409999991	-0.0009133195599999991	0.729631883	8.41909764	0.7035762289999999	-0.007870779215999999	-0.009389742330000004	-0.0007335750955000005	0.710559554	0.7035762289999999	8.576381909999997	-0.0005400344280000001	-0.0069785913160000015	0.004787160843	0.0027212513719999994	-0.007870779215999999	-0.0005400344280000001	1.21310103	-0.0026060819274999992	-0.0009871178250000002	0.0017728464409999991	-0.009389742330000004	-0.0069785913160000015	-0.0026060819274999992	1.2102049900000003	0.0010247453316000006	-0.0009133195599999991	-0.0007335750955000005	0.004787160843	-0.0009871178250000002	0.0010247453316000006	1.20946401
0.24076995594443606	0.27926098548120026	0.11726951253292059	0.362699546041443	15.476454799999997	0.9264535080000003	0.940057291	0.009153676732000002	0.0012349159253000012	0.005031221118000001	0.9264535080000003	15.463064500000003	0.9329020600000004	0.0040756406913	0.007798207092000003	-0.00188973018	0.940057291	0.9329020600000004	15.256669299999992	0.0015047146634000002	0.007029500030000002	-0.012842298179999998	0.009153676732000002	0.0040756406913	0.0015047146634000002	1.6344291999999994	-0.0006544236408999996	0.0013228312060000003	0.0012349159253000012	0.007798207092000003	0.007029500030000002	-0.0006544236408999996	1.637235110000001	-0.00027423228040000016	0.005031221118000001	-0.00188973018	-0.012842298179999998	0.0013228312060000003	-0.00027423228040000016	1.639116840000001
0.30977808082393316	0.24102599137618969	0.221256168274024	0.22793975952585313	16.179390300000005	0.8061721679999999	0.8515193809999998	0.003612228806000002	-0.0031209952380000005	-0.008298692189999998	0.8061721679999999	16.2574315	0.8361726099999998	0.0009100071970000006	-0.0015758279200000008	0.00021343639629299983	0.8515193809999998	0.8361726099999998	15.978677499999993	0.0016476923799999996	0.008509126603999996	-0.007170726847000001	0.003612228906000001	0.0009100071970000006	0.0016476923799999996	1.5148685999999996	-0.000515993112	-0.0016576976830000004	-0.0031209952380000005	-0.0015758279200000008	0.008509126603999996	-0.000515993112	1.5149229099999988	0.00010238983490000017	-0.008298692189999998	0.00021343639629299983	-0.007170726847000001	-0.0016576976830000004	0.00010238983480000016	1.5179466199999998
0.2091740136683783	0.4259018695366701	0.23338182266369895	0.13154229413125287	6.4213708700000005	0.634893214	0.623856681	-0.0066461140649999965	0.0019943656060000003	0.0051782376500000005	0.634893214	6.3586266300000025	0.6394746149999998	0.004683032402000002	0.000742874857000001	0.0013289202371999998	0.623856681	0.6394746149999998	6.291841609999998	0.0011592117741000003	-0.005972573528000001	0.009042282593000004	-0.0066461140649999965	0.004683032402000002	0.0011592117741000003	1.1198380900000002	-3.8231919999999855e-05	0.0013227092482999995	0.0019943656060000003	0.000742874857000001	-0.005972573528000001	-3.8231919999999855e-05	1.1251050700000005	-6.887339569999996e-05	0.0051782376500000005	0.0013289202371999998	0.009042282593000004	0.0013227092482999995	-6.887339569999996e-05	1.1201232
0.5966751688216971	0.1229435282095474	0.10314927764425008	0.17723202532450527	39.12318160000001	0.9093451240000003	0.9290840159999999	-0.0058564271000000005	0.0018603215276000013	0.003603113989999997	0.9093451240000003	39.3570228	0.9216553049999999	0.0034183012590000023	0.0012143639509999999	-0.0028714118372999997	0.9290840159999999	0.9216553049999999	39.00637100000001	-0.00014717603700000026	0.008669132641399999	0.005138760358599999	-0.0058564271000000005	0.0034183012590000023	-0.00014717603700000026	2.16643923	-0.0007450255991999999	0.0009017855689999999	0.0018603215276000013	0.0012143639509999999	0.008669132641399999	-0.0007450255991999999	2.1680763699999996	0.0008449621313500002	0.003603113989999997	-0.0028714118372999997	0.005138760358599999	0.0009017855689999999	0.0008449621313500002	2.1665483300000004
0.16953608308586351	0.36866733840348137	0.13376932093880506	0.3280272575718501	9.70857696	0.8014687689999999	0.805821067	-0.0007878091070000006	-0.0026567247569999996	0.006014154647	0.8014687689999999	9.75413623	0.7970425220000001	0.0035535291460000048	-0.0015668502899999998	-0.0015546427848430002	0.805821067	0.7970425220000001	9.720895579999999	0.000390741354	0.002343254494999998	0.00043022674199999874	-0.0007878091070000006	0.0035535291460000048	0.000390741354	1.3994677800000002	0.0002197539929999999	-0.0006764264879999999	-0.0026567247569999996	-0.0015668502899999998	0.002343254494999998	0.0002197539929999999	1.40160362	-0.00033492110390000016	0.006014154647	-0.0015546427848430002	0.00043022674199999874	-0.0006764264879999999	-0.00033492110390000016	1.4004259900000005
0.31849033565004875	0.17033075219281743	0.3783128231267369	0.13286608903039696	16.5239208	0.6028677330000001	0.5771312160000001	0.012359547500000003	-0.002079602978	-0.003641626399999999	0.6028677330000001	16.620626299999998	0.5834201319999999	0.0033551043960000004	-0.009484940519000003	-0.0012773236138200004	0.5771312160000001	0.5834201319999999	16.4721818	-0.0006190517119999999	0.012237156780000001	-0.008731249134000004	0.012359547500000003	0.0033551043960000004	-0.0006190517119999999	1.3130483099999994	-0.001365261831199999	-0.00030599691199999994	-0.002079602978	-0.009484940519000003	0.012237156780000001	-0.001365261831199999	1.3090369099999992	0.0005896934461	-0.003641626399999999	-0.0012773236138200004	-0.008731249134000004	-0.00030599691199999994	0.0005896934461	1.3123848800000002
0.2916634963033381	0.2226287372507818	0.2762196786440758	0.2094880878018043	15.549257299999992	0.7048904019999997	0.718906754	0.0058652392410000025	-0.0008794466771000005	0.007851822380999997	0.7048904019999997	15.4998264	0.707700809	0.0012678814290000005	0.00362082333	0.00018158611799999993	0.718906754	0.707700809	15.3672407	-0.0031478171680000004	0.013685188414999999	0.0111726852702	0.0058652392410000025	0.0012678814290000005	-0.0031478171680000004	1.41870786	0.0012570998601	-0.0009938154340000005	-0.0008794466771000005	0.00362082333	0.013685188414999999	0.0012570998601	1.4142471600000004	-0.0013280591971999997	0.007851822380999997	0.00018158611799999993	0.0111726852702	-0.0009938154340000005	-0.0013280591971999997	1.41612461
0.364712035440812	0.11807161075693548	0.4110816932115717	0.10613466059068105	20.207947200000003	0.5096545350000001	0.52005931	0.004505255479999999	-0.003020225687	-0.012176648469999996	0.5096545350000001	20.5857179	0.5101644320000002	0.015603806893000005	0.006480008322000003	-0.00035201782679999987	0.52005931	0.5101644320000002	20.232713800000006	-0.0017440513990000005	0.0079339820291	-0.010975153739999997	0.004505255479999999	0.015603806893000005	-0.0017440513990000005	1.3448479400000002	0.0008847889828000004	-0.00018879278600000008	-0.003020225687	0.006480008322000003	0.0079339820291	0.0008847889828000004	1.34149504	0.0007138922202	-0.012176648469999996	-0.00035201782679999987	-0.010975153739999997	-0.00018879278600000008	0.0007138922202	1.3420504200000003
0.4351728778757935	0.21353961690389858	0.11729063768710776	0.23399686753320018	24.226044800000007	1.1064749339999997	1.1137747019999997	-0.019380285940000005	-0.0012428788049999994	-0.00025123689100000116	1.1064749339999997	23.938235799999994	1.07645106	-0.0023796351230000005	0.008110888990000002	0.00019781154500000034	1.1137747019999997	1.07645106	24.13272160000001	-0.0007416295709999999	-0.009790622143999998	0.00327075792	-0.019380285940000005	-0.0023796351230000005	-0.0007416295709999999	1.8766454799999999	-0.0002381553009999999	-0.00010358186800000009	-0.0012428788049999994	0.008110888990000002	-0.009790622143999998	-0.0002381553009999999	1.8753501600000004	-0.0010913488434000007	-0.00025123689100000116	0.00019781154500000034	0.00327075792	-0.00010358186800000009	-0.0010913488434000007	1.8783715500000002
0.42471875330141995	0.159420183006368	0.3153558935026207	0.10050517018959129	21.3873954	0.7211230369999997	0.7319253939999997	-0.002040709933000001	-0.00030477806010000013	-0.011133727975000002	0.7211230369999997	21.478850100000002	0.7199458880000001	-0.005000501913	0.003175508462000001	-0.0020555406403999993	0.7319253939999997	0.7199458880000001	21.5776171	0.002881371701650002	-0.008007603363	-0.00076461238	-0.002040709933000001	-0.005000501913	0.002881371701650002	1.5047312400000001	-0.0010785079650000003	-1.3206446739999818e-05	-0.00030477806010000013	0.003175508462000001	-0.008007603363	-0.0010785079650000003	1.5119179200000006	-0.0010531479559999994	-0.011133727975000002	-0.0020555406403999993	-0.00076461238	-1.3206446739999818e-05	-0.0010531479559999994	1.5081436
0.1140825208151263	0.33665785188224795	0.27851359677938964	0.2707460305232362	7.63836396	0.5295704940000001	0.5330107569999999	0.005623328890500001	-4.337037800000286e-06	0.0015240492430000005	0.5295704940000001	7.534432079999999	0.5264351469999999	0.00026505399700000107	-0.0030260310189	0.0011182525138000003	0.5330107569999999	0.5264351469999999	7.618961200000002	-0.00011517264310000015	0.0020622250199999995	0.0059226107699999996	0.005623328890500001	0.00026505399700000107	-0.00011517264310000015	1.12810919	-0.0005547293832999999	0.0004567705760000003	-4.337037800000286e-06	-0.0030260310189	0.0020622250199999995	-0.0005547293832999999	1.128519	-0.0008387857614999998	0.0015240492430000005	0.0011182525138000003	0.0059226107699999996	0.0004567705760000003	-0.0008387857614999998	1.12884819
0.10417206789972429	0.5111978812778868	0.2575936943825107	0.12703635643987823	3.79647441	0.41914783599999983	0.4345975730000003	-0.005158072145000001	0.0005317819079000001	-0.0052382129149999975	0.41914783599999983	3.7907639400000006	0.4160154940000001	-0.00281037315	0.007348113106000004	-0.0015488357377000006	0.4345975730000003	0.4160154940000001	3.7693968699999982	-0.0015667218185999986	0.004080576669	-0.0013529441230000008	-0.005158072145000001	-0.00281037315	-0.0015667218185999986	0.9016692439999997	-0.0006976410521999998	-0.0004090957911000004	0.0005317819079000001	0.007348113106000004	0.004080576669	-0.0006976410521999998	0.9002003809999999	-0.0006826361745999996	-0.0052382129149999975	-0.0015488357377000006	-0.0013529441230000008	-0.0004090957911000004	-0.0006826361745999996	0.9052245899999997
0.16883936200455085	0.3648965235210501	0.25587435167803874	0.21038976279636046	7.55925176	0.610603371	0.618929502	0.01233535544	0.0014158553420000003	0.0025949205336999997	0.610603371	7.644625819999998	0.609828218	0.0018303721480000012	-0.0018388984880000003	0.0028173478989999994	0.618929502	0.609828218	7.551617900000001	0.0014031467999999997	-0.0012641081899999996	-0.006257119200999992	0.01233535544	0.0018303721480000012	0.0014031467999999997	1.1604547699999999	0.0015669272990000002	0.00041795455600000065	0.0014158553420000003	-0.0018388984880000003	-0.0012641081899999996	0.0015669272990000002	1.16426476	-0.0003322735110000002	0.0025949205336999997	0.0028173478989999994	-0.006257119200999992	0.00041795455600000065	-0.0003322735110000002	1.1632126700000003
0.20097458771633014	0.1596370875419749	0.29736968395276275	0.3420186407889322	17.5802186	0.5089754940000002	0.5219466660000001	-3.698996000000232e-05	-0.0007212738017100004	-0.004952054444000002	0.5089754940000002	17.585876900000002	0.5350768329999999	-0.005541965375000003	0.007802969582999995	-0.0015712172149999998	0.5219466660000001	0.5350768329999999	17.569777900000002	0.001872275448	0.002143759085999999	0.002897349645000001	-3.698996000000232e-05	-0.005541965375000003	0.001872275448	1.42223205	-0.0006793708529999992	-3.1234743999999578e-06	-0.0007212738017100004	0.007802969582999995	0.002143759085999999	-0.0006793708529999992	1.4257498200000003	0.0001226091336900001	-0.004952054444000002	-0.0015712172149999998	0.002897349645000001	-3.1234743999999578e-06	0.0001226091336900001	1.4271242600000005
0.29000485578300605	0.14063085560605504	0.3763969451370522	0.19296734347388672	18.1163262	0.5195033219999998	0.5251398270000003	-0.004304144745999999	-1.6796292799999954e-05	0.0027333681799999983	0.5195033219999998	18.2795038	0.527569603	-0.0016398019565000007	-0.006046819937000001	-0.0005580110210480004	0.5251398270000003	0.527569603	18.123265100000005	-0.0013683385495999998	-0.012361567788999994	-0.0062767110846000005	-0.004304144745999999	-0.0016398019565000007	-0.0013683385495999998	1.34390925	0.0006152288109000001	-0.0009512286278	-1.6796292799999954e-05	-0.006046819937000001	-0.012361567788999994	0.0006152288109000001	1.345261620000001	-0.000576636104	0.0027333681799999983	-0.0005580110210480004	-0.0062767110846000005	-0.0009512286278	-0.000576636104	1.3442023900000004
0.20558326212523928	0.35225065248702264	0.2784800772262979	0.16368600816144016	7.931449889999998	0.6313276719999998	0.6367560710000002	0.016951328412	-0.0003376694607	-0.007134158283000001	0.6313276719999998	7.965907020000003	0.6214824469999999	0.007367954950000003	-0.013246556579999996	-0.0017128052527999999	0.6367560710000002	0.6214824469999999	7.984726419999995	-0.00014782051799999978	-0.004617132527500001	-0.006885666946999999	0.016951328412	0.007367954950000003	-0.00014782051799999978	1.1607993600000006	-0.0018342601671999998	-0.0011751722767	-0.0003376694607	-0.013246556579999996	-0.004617132527500001	-0.0018342601671999998	1.1556116099999998	-0.0003444502564999999	-0.007134158283000001	-0.0017128052527999999	-0.006885666946999999	-0.0011751722767	-0.0003444502564999999	1.1601074799999997
0.10976168237725836	0.21203139647382435	0.18706474444359172	0.49114217670532556	15.1278968	0.5663002349999999	0.5744799569999999	-0.001698826904999999	-0.0013884817142899998	-0.0019490891560000015	0.5663002349999999	15.531173899999994	0.5864622380000003	-0.002489849551	0.007825873340000001	0.0011942709879999998	0.5744799569999999	0.5864622380000003	15.405662700000004	-0.00048554594150000013	-0.004592200690000003	0.004463318346	-0.001698826904999999	-0.002489849551	-0.00048554594150000013	1.4993005999999998	0.0006587306608000002	0.0002635861963000001	-0.0013884817142899998	0.007825873340000001	-0.004592200690000003	0.0006587306608000002	1.5033765600000009	0.0002490470593000003	-0.0019490891560000015	0.0011942709879999998	0.004463318346	0.0002635861963000001	0.0002490470593000003	1.4956041499999997
0.1188501932637085	0.34230341767959793	0.22184393913821518	0.3170024499184784	8.520675739999996	0.6116552399999999	0.6152696939999999	0.0017851542199999995	0.00034759055819999995	-0.002086171804599998	0.6116552399999999	8.569287689999998	0.5975131210000001	-3.4800170999998855e-05	0.004273109907000001	-6.0935689000000186e-05	0.6152696939999999	0.5975131210000001	8.40937871	0.0002877541800000003	-0.005346744285999999	-0.002783607063	0.0017851542199999995	-3.4800170999998855e-05	0.0002877541800000003	1.2335900299999998	4.562757956000007e-05	-0.0006817783291	0.00034759055819999995	0.004273109907000001	-0.005346744285999999	4.562757956000007e-05	1.23179908	0.0005125656910999998	-0.002086171804599998	-6.0935689000000186e-05	-0.002783607063	-0.0006817783291	0.0005125656910999998	1.23556635
0.15245419125767118	0.5020488404398835	0.18438676874347706	0.16111019955896821	4.96421123	0.5701094240000003	0.5823347930000004	-0.0003707046300000001	0.00039521313800000004	0.003943040321	0.5701094240000003	4.860558749999999	0.5795550210000001	0.0021752486660000015	-0.004405277406999999	-9.401608999999972e-05	0.5823347930000004	0.5795550210000001	4.87689147	-2.4272873099999702e-05	0.008678997472	0.0032041913619999985	-0.0003707046300000001	0.0021752486660000015	-2.4272873099999702e-05	1.0657963400000001	0.0015752395360000004	0.0014523189020000003	0.00039521313800000004	-0.004405277406999999	0.008678997472	0.0015752395360000004	1.069462101	-9.617031299999968e-05	0.003943040321	-9.401608999999972e-05	0.0032041913619999985	0.0014523189020000003	-9.617031299999968e-05	1.0681515610000007
0.18685040928378313	0.29122235263864915	0.1377079214615273	0.3842193166160404	13.369571899999997	0.8300956519999998	0.8309428130000002	-0.0089890091499	-0.0033112113349999988	-0.0042785162199999996	0.8300956519999998	13.460743900000002	0.8315692510000001	-0.002764207733999998	0.004101922179000001	-0.00198599536945	0.8309428130000002	0.8315692510000001	13.453058600000006	0.00011132419569999962	0.00029608766300000033	-0.0017021575829999996	-0.0089890091499	-0.002764207733999998	0.00011132419569999962	1.5341003299999998	2.4487537000000037e-05	-0.0008491820362000001	-0.0033112113349999988	0.004101922179000001	0.00029608766300000033	2.4487537000000037e-05	1.5295620100000002	-0.0007553284832000001	-0.0042785162199999996	-0.00198599536945	-0.0017021575829999996	-0.0008491820362000001	-0.0007553284832000001	1.52667631
0.23304666265456317	0.13081024011925235	0.48399393792815265	0.15214915929803188	14.731460199999999	0.3910539870000001	0.3813613859999998	-0.002943472038	0.0021172582886999996	0.002716181217999999	0.3910539870000001	14.518828000000001	0.38020376000000006	-0.0026186033289999997	0.002154621455000001	-3.5242285999999656e-05	0.3813613859999998	0.38020376000000006	14.593180299999998	0.0005912974489999997	-0.007021022036000001	-0.0045688621610000014	-0.002943472038	-0.0026186033289999997	0.0005912974489999997	1.1248419200000006	-0.0008790638520000001	-0.0004676826134999999	0.0021172582886999996	0.002154621455000001	-0.007021022036000001	-0.0008790638520000001	1.1232767	-0.0006262452085	0.002716181217999999	-3.5242285999999656e-05	-0.0045688621610000014	-0.0004676826134999999	-0.0006262452085	1.12055474
0.15024984676636224	0.6190438380457391	0.11405311360580306	0.11665320158209563	3.7654840299999983	0.555240725	0.5520198529999999	-0.0010184313650000007	-0.0008196392000000002	0.00198964144	0.555240725	3.7669370000000013	0.5593981500000001	-0.0037268563180000037	-0.0010868260682999995	0.0004969929019999999	0.5520198529999999	0.5593981500000001	3.7210403799999994	0.0006261578722999997	0.0034579639699999997	-0.005595802787999996	-0.0010184313650000007	-0.0037268563180000037	0.0006261578722999997	1.0292088040000003	0.00142385388	0.0005266631807999997	-0.0008196392000000002	-0.0010868260682999995	0.0034579639699999997	0.00142385388	1.027435783	-0.0004072038379999999	0.00198964144	0.0004969929019999999	-0.005595802787999996	0.0005266631807999997	-0.0004072038379999999	1.020857471
0.18435656727494287	0.20844064874860724	0.4232337204032642	0.1839690635731856	10.900718069999998	0.4510336850000001	0.451566144	0.004015314911999997	0.0025380454925000013	0.0001849327270000016	0.4510336850000001	10.9358611	0.44579817299999996	0.0007288965269999978	0.0054376179319999985	0.002402036591899999	0.451566144	0.44579817299999996	10.79921832	-0.0038570519770000024	0.005504951334000001	0.002183552274	0.004015314911999997	0.0007288965269999978	-0.0038570519770000024	1.0959805000000005	0.0007318645028000001	0.0002879268640000003	0.0025380454925000013	0.0054376179319999985	0.005504951334000001	0.0007318645028000001	1.0937271599999998	0.0017307983156999993	0.0001849327270000016	0.002402036591899999	0.002183552275	0.0002879268640000003	0.0017307983156999993	1.0967058600000004
0.10168252856352655	0.293779958408374	0.32578722539819366	0.2787502876299058	7.951760280000001	0.4758151039999998	0.4685644080000001	0.00015908493800000174	-0.0010570772539999997	-0.0017921670979999995	0.4758151039999998	8.169727739999999	0.45999865599999995	-0.0007359713020000013	-0.0023021444700000006	-0.00039030376629999974	0.4685644080000001	0.45999865599999995	8.222803229999997	-0.00047701208899999994	0.00377416563	-0.0009164884240000013	0.00015908493800000174	-0.0007359713020000013	-0.00047701208899999994	1.0967071499999999	-0.0005603238230999999	-0.0004587035474599997	-0.0010570772539999997	-0.0023021444700000006	0.00377416563	-0.0005603238230999999	1.0963673299999996	-0.0010247383896999998	-0.0017921670979999995	-0.00039030376629999974	-0.0009164884240000013	-0.0004587035474599997	-0.0010247383896999998	1.0986711500000004
0.12253733671278917	0.15065680032051668	0.3808761219883488	0.34592974097834533	14.103525799999998	0.3518892670000001	0.37326863099999985	0.0029304938510000002	0.00017408867500000004	0.0022334320000000018	0.3518892670000001	14.229193200000006	0.36113159800000005	0.008640804940999997	-0.001473495580000001	0.0028859857220000004	0.37326863099999985	0.36113159800000005	14.338719899999996	0.0001575343221999992	-0.0018767906510000004	-0.002255301017	0.0029304938510000002	0.008640804940999997	0.0001575343221999992	1.22286217	0.0007264723797700001	5.7429771299999925e-05	0.00017408867500000004	-0.001473495580000001	-0.0018767906510000004	0.0007264723797700001	1.2256335299999992	-0.0007589680044999999	0.0022334320000000018	0.0028859857220000004	-0.002255301017	5.7429771299999925e-05	-0.0007589680044999999	1.2223080799999997
0.11009101154356213	0.14977671154362213	0.23112060159029027	0.5090116753225254	18.012007899999993	0.4317732610000001	0.4385250759999999	-0.002998960159999998	-0.000712617943999999	-0.007439085624000002	0.4317732610000001	18.139843099999997	0.4268749270000001	-0.0102509744061	0.011670975856999994	-0.0012999356922	0.4385250759999999	0.4268749270000001	18.325996699999997	0.0035894722349999993	-0.0023977488409999996	-0.0009136826700000002	-0.002998960159999998	-0.0102509744061	0.0035894722349999993	1.50480289	-0.00041055260429999997	0.0003422780958999999	-0.000712617943999999	0.011670975856999994	-0.0023977488409999996	-0.00041055260429999997	1.5036757899999995	0.0007800964349999999	-0.007439085624000002	-0.0012999356922	-0.0009136826700000002	0.0003422780958999999	0.0007800964349999999	1.5071003600000004
0.1210836394050759	0.5130996729582598	0.15927216228474478	0.20654452535191958	4.887068729999998	0.576004448	0.574025721	0.0009863886790000005	-0.0010781587070000003	0.0035362758420000003	0.576004448	4.856790299999999	0.5650366890000001	0.0010967603699999987	-0.005361673953999999	-0.000548802604	0.574025721	0.5650366890000001	4.842244799999998	-0.0028648040659999996	-0.0010676900200000006	0.0018399520750000014	0.0009863886790000005	0.0010967603699999987	-0.0028648040659999996	1.0865144699999996	-0.0006916904255	-0.0009157694410000003	-0.0010781587070000003	-0.005361673953999999	-0.0010676900200000006	-0.0006916904255	1.08392844	0.00014242162999999976	0.0035362758420000003	-0.000548802604	0.0018399520750000014	-0.0009157694410000003	0.00014242162999999976	1.0871733000000001
0.2402753793573739	0.22222956890018794	0.27208802100869905	0.2654070307337392	15.000945500000002	0.6907877120000001	0.6768956970000001	-0.00097785329	-0.0004911115375999997	-0.005114636952000002	0.6907877120000001	14.947606500000001	0.6735282129999999	-0.006598193323000002	-0.0038138823599999983	0.002377866653000001	0.6768956970000001	0.6735282129999999	14.910198699999992	-0.00016922310594999997	-0.008904016904999996	-0.002308324116	-0.00097785329	-0.006598193323000002	-0.00016922310594999997	1.4070815899999993	-0.0006648040770799998	-0.0008015383278499997	-0.0004911115375999997	-0.0038138823599999983	-0.008904016904999996	-0.0006648040770799998	1.4069021400000006	-0.0010658845100000004	-0.005114636952000002	0.002377866653000001	-0.002308324116	-0.0008015383278499997	-0.0010658845100000004	1.4052996500000001
0.35560835556759757	0.23498751553357933	0.2506809976810546	0.1587231312177684	16.7737672	0.8427430929999998	0.8266784939999997	0.0009292764099999988	0.0008415181906999995	-0.005553273769999999	0.8427430929999998	16.504248500000003	0.8429358500000005	0.002922655517999998	0.005625330896999999	0.00012017175460000088	0.8266784939999997	0.8429358500000005	16.597125399999992	0.000672619416	0.005481712084000002	-0.003818935929999998	0.0009292764099999988	0.002922655517999998	0.000672619416	1.49874999	-0.0006043328021999999	-0.0003416676370000002	0.0008415181906999995	0.005625330896999999	0.005481712084000002	-0.0006043328021999999	1.4989881400000002	0.00013334078369600002	-0.005553273769999999	0.00012017175460000088	-0.003818935929999998	-0.0003416676370000002	0.000133340783697	1.49884244
0.35866204548436503	0.40515437616713396	0.12269363788545096	0.11348994046305003	9.889015580000002	0.9795874610000004	0.9818203189999999	0.0078111178819999984	-0.0011133024495999996	0.009554070370999996	0.9795874610000004	9.838489370000001	0.998900252	-0.0067530534590000005	-0.009384766053	0.0038102628410000006	0.9818203189999999	0.998900252	9.81719866	0.00019796438299999965	-0.005932667040000001	-0.01164633281699999	0.0078111178819999984	-0.0067530534590000005	0.00019796438299999965	1.4414035799999996	0.0008469749431000002	0.0013718568987999993	-0.0011133024495999996	-0.009384766053	-0.005932667040000001	0.0008469749431000002	1.4483088299999993	-0.00040794904980000007	0.009554070370999996	0.0038102628410000006	-0.01164633281699999	0.0013718568987999993	-0.00040794904980000007	1.44462631
0.1124118877558755	0.4027942205169642	0.16671993436169527	0.318073957365465	7.455493519999999	0.6523215390000001	0.6627613600000002	0.007764377111000003	0.0006107424519999994	0.009157741930000001	0.6523215390000001	7.41843796	0.6524055929999999	0.003632031134700007	-0.009164746630000005	0.002653592157	0.6627613600000002	0.6524055929999999	7.539209099999999	0.00032548891709999986	-0.001504597150000005	0.002911344585999999	0.007764377111000003	0.003632031134700007	0.00032548891709999986	1.2493422600000001	-0.0005376310169999999	-0.0006094536295999997	0.0006107424519999994	-0.009164746630000005	-0.001504597150000005	-0.0005376310169999999	1.25345852	0.0008067001600000003	0.009157741930000001	0.002653592157	0.002911344585999999	-0.0006094536295999997	0.0008067001600000003	1.2534124799999997
0.40568500808037417	0.27046798410728745	0.17304210947821103	0.1508048983341273	17.1576325	1.029367754	1.045795094	0.0025431632500000022	0.0019701107689999997	0.003883642209999998	1.029367754	17.2732502	1.0188546559999998	0.01765579012599999	0.006463906522000002	0.0024473460550000006	1.045795094	1.0188546559999998	17.2784627	0.0012686297919999995	-0.0035539728059999997	0.011148300109999995	0.0025431632500000022	0.01765579012599999	0.0012686297919999995	1.6259621400000004	0.0009873926514999997	0.0006566806881999998	0.0019701107689999997	0.006463906522000002	-0.0035539728059999997	0.0009873926514999997	1.6243594200000002	-0.0008970763410000001	0.003883642209999998	0.0024473460550000006	0.011148300109999995	0.0006566806881999998	-0.0008970763410000001	1.62741059
0.6339359566666561	0.14365338221265503	0.11895348474318644	0.10345717637750232	37.2905961	1.0667539170000004	1.013957434	-0.0028959656299999987	-0.00022053740499999982	-0.0015143887648000004	1.0667539170000004	36.83923229999999	1.0602523449999999	-0.016091090224999983	0.011101450342599996	-0.00010756633299999995	1.013957434	1.0602523449999999	37.1031687	0.0019490974589999996	0.004741910212999999	0.002398599444999997	-0.0028959656299999987	-0.016091090224999983	0.0019490974589999996	2.125061530000001	0.000176956095	0.0018164321030000004	-0.00022053740499999982	0.011101450342599996	0.004741910212999999	0.000176956095	2.1252171	-0.0009991231439999998	-0.0015143887648000004	-0.00010756633299999995	0.002398599444999997	0.0018164321030000004	-0.0009991231439999998	2.1263439500000003
0.4150000549302165	0.14917002150205613	0.23929112283508347	0.1965388007326438	25.23942340000001	0.7745299169999998	0.7678951560000005	-0.001992839200000001	0.000547361374	0.01007889588	0.7745299169999998	25.416212900000016	0.7575757180000002	0.005450110549999998	0.01052025418	0.00013298040700000034	0.7678951560000005	0.7575757180000002	25.270657299999996	-6.822860570000004e-05	0.01220225428	0.0011907617270000036	-0.001992839200000001	0.005450110549999998	-6.822860570000004e-05	1.7016188200000004	-8.535891270000001e-05	0.0021897526588000008	0.000547361374	0.01052025418	0.01220225428	-8.535891270000001e-05	1.6977670600000008	-0.00019121176899999966	0.01007889588	0.00013298040700000034	0.0011907617270000036	0.0021897526588000008	-0.00019121176899999966	1.6992207999999998
0.10972180791146786	0.2967864851150835	0.4069471588901942	0.1865445480832545	6.660296690000001	0.388029504	0.37358095700000005	0.00406977453	0.00019139268500000098	0.006676941057000001	0.388029504	6.6213754999999965	0.3875113649999999	0.004708151394999999	-0.003393613005999998	-0.000359555676	0.37358095700000005	0.3875113649999999	6.594153339999999	-0.00016766820679999948	0.001819426084100001	0.0006135005799999994	0.00406977453	0.004708151394999999	-0.00016766820679999948	0.9496906779999997	0.0011096244036400004	0.00013065363527999988	0.00019139268500000098	-0.003393613005999998	0.001819426084100001	0.0011096244036400004	0.9498961250000008	-0.0008863899110000004	0.006676941057000001	-0.000359555676	0.0006135005799999994	0.00013065363527999988	-0.0008863899110000004	0.9497925129999999
0.438996883321114	0.10329797642823046	0.26927693150660215	0.1884282087440534	29.004452099999998	0.6237562560000001	0.620603304	0.0009156008699999998	-0.0015544905786000001	-0.010469276727000001	0.6237562560000001	29.249598799999994	0.6205083989999999	-0.008879419937999997	0.0025256610184999995	0.0015736193530000008	0.620603304	0.6205083989999999	29.363336599999993	-0.000830930833	-0.005381276360999999	-0.005835508090000001	0.0009156008699999998	-0.008879419937999997	-0.000830930833	1.712459159999999	-0.001083338632	0.0010350847122000003	-0.0015544905786000001	0.0025256610184999995	-0.005381276360999999	-0.001083338632	1.71595523	-1.756898500000002e-05	-0.010469276727000001	0.0015736193530000008	-0.005835508090000001	0.0010350847122000003	-1.756898500000002e-05	1.7172914
0.10115358196519021	0.11228467159254385	0.32114162290257275	0.46542012353969325	17.7909523	0.2946832912	0.28445972689999993	0.006038689079000002	-0.0007023158295999999	0.0004498802499999989	0.2946832912	17.908253399999992	0.28058818040000005	0.002747859179999999	-0.002239745500999994	0.0006105852917	0.28445972689999993	0.28058818040000005	17.751047000000007	-0.000698942427	-0.001361393812999999	-0.0007328449310000003	0.006038689079000002	0.002747859179999999	-0.000698942427	1.3770311800000004	0.0006806894810000001	0.0009263549030000005	-0.0007023158295999999	-0.002239745500999994	-0.001361393812999999	0.0006806894810000001	1.3732207	-6.680104099999982e-05	0.0004498802499999989	0.0006105852917	-0.0007328449310000003	0.0009263549030000005	-6.680104099999982e-05	1.3725892699999998
0.2875485298837929	0.4280009755643544	0.16628275534009176	0.11816773921176105	7.972696889999997	0.832257855	0.8464177149999996	-0.005768990758	0.0035361794907000006	-0.014118302911200005	0.832257855	7.878685849999998	0.8225667540000005	-0.011537426689999996	-0.009593843659560002	0.0012650406044999998	0.8464177149999996	0.8225667540000005	7.9527126500000005	0.00037293876360000084	-0.008142748140000005	-0.018102579661000002	-0.005768990758	-0.011537426689999996	0.00037293876360000084	1.297682520000001	-0.0005788219699000006	-0.00043414980199999993	0.0035361794907000006	-0.009593843659560002	-0.008142748140000005	-0.0005788219699000006	1.2934390299999998	0.0003808125258000002	-0.014118302911200005	0.0012650406044999998	-0.018102579661000002	-0.00043414980199999993	0.0003808125258000002	1.3009298900000001
0.20396888619048184	0.13980297962015759	0.3916360966136256	0.26459203757573496	16.2906701	0.425671626	0.43404574299999976	-0.007872711287999998	-0.0006845956330000002	-0.0009363323049999995	0.425671626	16.1944117	0.4230701469999997	-0.004599406397999999	0.007857546168999998	0.0013853243336999998	0.43404574299999976	0.4230701469999997	16.153055000000005	-0.0001530475849999996	0.004015954780000002	-0.004319189274700001	-0.007872711287999998	-0.004599406397999999	-0.0001530475849999996	1.2707853600000005	-0.001036732953	-5.205285910000003e-05	-0.0006845956330000002	0.007857546168999998	0.004015954780000002	-0.001036732953	1.2730124900000002	-0.00080024019	-0.0009363323049999995	0.0013853243336999998	-0.004319189274700001	-5.205285910000003e-05	-0.00080024019	1.2713830199999998
0.14616271092622854	0.2973650326957002	0.4371191270821311	0.11935312929594018	6.661072320000001	0.3900711459999999	0.3858756319999999	-0.004973651689000001	0.00038928514890000003	-0.009553230690000001	0.3900711459999999	6.576525700000002	0.397802182	-0.007828358039	0.007462985350000001	0.002112165801	0.3858756319999999	0.397802182	6.54209855	-0.002488236420999999	0.008766304859999997	-0.004511903726200001	-0.004973651689000001	-0.007828358039	-0.002488236420999999	0.9187961620000001	-6.38171319999999e-05	0.0001993315416	0.00038928514890000003	0.007462985350000001	0.008766304859999997	-6.38171319999999e-05	0.9191683560000002	-0.0009712634097000003	-0.009553230690000001	0.002112165801	-0.004511903726200001	0.0001993315416	-0.0009712634097000003	0.920752696
0.21595474644555324	0.3322733017873217	0.1059540498697036	0.3458179018974214	12.450748799999996	0.9261811959999998	0.9302873709999997	-0.0020260327579999997	-0.0020135399850000004	0.007282846433400003	0.9261811959999998	12.420975099999996	0.9231795059999998	-0.005814526288000002	-0.022295782651629986	0.00016179065600000007	0.9302873709999997	0.9231795059999998	12.443137499999999	0.0030279938690000014	-0.002403505806999999	0.019699900949999995	-0.0020260327579999997	-0.005814526288000002	0.0030279938690000014	1.5528388400000006	0.0014821307609999995	-0.0008231641408999997	-0.0020135399850000004	-0.022295782651629986	-0.002403505806999999	0.0014821307609999995	1.5503059399999994	0.0004942570792000004	0.007282846433400003	0.00016179065600000007	0.019699900949999995	-0.0008231641408999997	0.0004942570792000004	1.5545880599999997
0.1109113091186995	0.3281918474784918	0.1040755430977898	0.4568213003050189	11.485372579999996	0.7676884660000002	0.7603045319999999	-0.013721407120000003	0.00110527757	-0.005047192879999998	0.7676884660000002	11.515402430000004	0.77292212	0.0005039725710000002	0.002994360210000001	-1.667162100000043e-05	0.7603045319999999	0.77292212	11.555813780000005	-0.0007645065530000002	0.0029035155890000013	0.00012939063599999925	-0.013721407120000003	0.0005039725710000002	-0.0007645065530000002	1.4936510400000005	0.0007053036776000003	5.020624710000019e-05	0.00110527757	0.002994360210000001	0.0029035155890000013	0.0007053036776000003	1.4969579300000004	0.00029128201210000017	-0.005047192879999998	-1.667162100000043e-05	0.00012939063599999925	5.020624710000019e-05	0.00029128201210000017	1.4954013499999996
0.5223943776480994	0.22143011810673244	0.12233124419972852	0.13384426004543967	25.123160800000008	1.1512639709999997	1.178975581	0.004954867970000004	0.0030047693085000016	-0.005858377978	1.1512639709999997	25.405623000000002	1.1662564239999993	0.007958083933000005	0.0034204048600000015	0.0005452707520000001	1.178975581	1.1662564239999993	25.14927049999999	0.0007872958227999999	-0.0007475091600000004	-0.007528671487999999	0.004954867970000004	0.007958083933000005	0.0007872958227999999	1.8880111300000002	0.0009233169494999999	0.00037036402499999977	0.0030047693085000016	0.0034204048600000015	-0.0007475091600000004	0.0009233169494999999	1.8893583400000002	-0.0002504479690000001	-0.005858377978	0.0005452707520000001	-0.007528671487999999	0.00037036402499999977	-0.0002504479690000001	1.8921561799999995
0.570577808678702	0.17127790479073224	0.14702007362489666	0.11112421290566922	30.354043499999992	1.0433905179999998	1.052079155	0.0008811239610000008	0.0015349794379999992	0.004007594390000001	1.0433905179999998	30.555312900000004	1.0453205969999997	0.011916601423000002	0.010077422389999997	0.0013581226190000004	1.052079155	1.0453205969999997	30.228582099999993	-0.003914967891999999	-0.0001845946219999986	0.00048484311599999953	0.0008811239610000008	0.011916601423000002	-0.003914967891999999	1.9504919600000001	0.00018429098299999996	0.0001682828019999999	0.0015349794379999992	0.010077422389999997	-0.0001845946219999986	0.00018429098299999996	1.9449456699999998	-0.00020263833369999994	0.004007594390000001	0.0013581226190000004	0.00048484311599999953	0.0001682828019999999	-0.00020263833369999994	1.948352659999999
0.17939850193375018	0.24760038161955664	0.3159674271266361	0.257033689320057	11.579254559999999	0.566429755	0.5670517950000001	0.0033303455100000007	-0.0005355723400000002	6.749526400000108e-05	0.566429755	11.37916709	0.5714060249999999	0.002139044450000001	0.0013423519269999999	0.0024353256490000003	0.5670517950000001	0.5714060249999999	11.46953783	0.0022296619049000013	-0.008046846916999995	-0.0031176682830000024	0.0033303455100000007	0.002139044450000001	0.0022296619049000013	1.2421311200000003	0.0006388820419999997	-0.0002733723870000002	-0.0005355723400000002	0.0013423519269999999	-0.008046846916999995	0.0006388820419999997	1.2397075	0.00014022835029999984	6.749526400000108e-05	0.0024353256490000003	-0.0031176682830000024	-0.0002733723870000002	0.00014022835029999984	1.2393951699999999
0.10882226333903491	0.4791973601488766	0.113672297176527	0.2983080793355615	6.291809400000001	0.678360174	0.6735541599999999	0.0040883810855	0.0019616615259999996	-0.004714350154999998	0.678360174	6.176716830000003	0.6569273999999997	0.006326448029000004	0.003922625734000001	-0.00039042845599999965	0.6735541599999999	0.6569273999999997	6.294431270000003	0.0006633573995999998	0.006783898708999999	0.004035629399000001	0.0040883810855	0.006326448029000004	0.0006633573995999998	1.2307441300000002	-0.0012170671041999998	0.0007994005240000002	0.0019616615259999996	0.003922625734000001	0.006783898708999999	-0.0012170671041999998	1.2240173999999997	0.001955582880000001	-0.004714350154999998	-0.00039042845599999965	0.004035629399000001	0.0007994005240000002	0.001955582880000001	1.2283106799999999
0.349836189147901	0.2815505659157787	0.1964050758033161	0.17220816913300413	14.6577169	0.9405049810000006	0.9349786240000003	0.010394558259999997	0.0008376145169999998	0.0030882205999999994	0.9405049810000006	14.68347089999999	0.9376834009999997	0.004218463985000003	-0.0041846017250000015	-0.0025329995244999996	0.9349786240000003	0.9376834009999997	14.617707900000003	-0.00441752499491	0.0020582329939999987	-0.0031903180971999995	0.010394558259999997	0.004218463985000003	-0.00441752499491	1.519720729999999	-0.0011921254091999999	-0.0010724433239999998	0.0008376145169999998	-0.0041846017250000015	0.0020582329939999987	-0.0011921254091999999	1.51819134	-0.0008761775379999999	0.0030882205999999994	-0.0025329995244999996	-0.0031903180971999995	-0.0010724433239999998	-0.0008761775379999999	1.5171380500000005
0.19929307109699787	0.23412664589513726	0.46453486922286147	0.10204541378500336	8.98747454	0.4299625989999999	0.43533086099999996	0.0018411135799999995	-0.0020007094812000002	0.004898892228999998	0.4299625989999999	8.941953839999998	0.4338124769999997	-0.002842584450999999	0.002593549280999999	-0.0022347075380000007	0.43533086099999996	0.4338124769999997	9.035796890000006	-0.0015020131359999994	0.008261418673999998	-0.001900947337999997	0.0018411135799999995	-0.002842584450999999	-0.0015020131359999994	0.999328834	-0.0004969214690000001	-0.00022216727770000007	-0.0020007094812000002	0.002593549280999999	0.008261418673999998	-0.0004969214690000001	0.9934281180000002	0.000188617668	0.004898892228999998	-0.0022347075380000007	-0.001900947337999997	-0.00022216727770000007	0.000188617668	0.9944480010000004
0.16533473435075471	0.5454754953682993	0.18391839762837767	0.10527137265256839	4.196476120000001	0.546553592	0.5400140630000001	0.0005456088499999995	0.0012592929453999998	-0.004958175720000001	0.546553592	4.105263369999999	0.531144508	-0.0001713890600000019	-6.107138499999984e-05	8.703414199999926e-05	0.5400140630000001	0.531144508	4.12834191	5.1170128999999884e-05	-0.0064795419529999985	0.0010100637400000004	0.0005456088499999995	-0.0001713890600000019	5.1170128999999884e-05	1.0070626610000002	-4.882793100000181e-06	-0.0002396945230000002	0.0012592929453999998	-6.107138499999984e-05	-0.0064795419529999985	-4.882793100000181e-06	1.0024343189999996	0.002181300681509999	-0.004958175720000001	8.703414199999926e-05	0.0010100637400000004	-0.0002396945230000002	0.002181300681509999	1.0088062009999996
0.3833642210856359	0.1316420074854725	0.33809852565940635	0.1468952457694854	22.164267799999998	0.5996793880000001	0.5900204179999998	-0.017374328149	-0.00022075278599999987	-0.003935114071	0.5996793880000001	22.292983399999983	0.616884821	-0.003939263746000001	0.002365657610999999	0.0016279912339999994	0.5900204179999998	0.616884821	22.138822000000005	-0.0006040953920000004	0.012611364792000002	-0.0006244164029999997	-0.017374328149	-0.003939263746000001	-0.0006040953920000004	1.4847055200000003	-0.000648360695	-0.0010456789233000002	-0.00022075278599999987	0.002365657610999999	0.012611364792000002	-0.000648360695	1.4825820999999997	4.476603399999998e-05	-0.003935114071	0.0016279912339999994	-0.0006244164029999997	-0.0010456789233000002	4.476603399999998e-05	1.4853461399999999
0.1498891508583272	0.446346933196907	0.19466734002007674	0.20909657592468905	5.9980413499999985	0.6084331050000003	0.6119830470000001	-0.0016092764731000003	0.0029824860050000008	0.0020425853519999986	0.6084331050000003	6.060156430000001	0.6140293079999999	0.0022410715199999982	-0.0029973239900000013	-0.0005977569569899999	0.6119830470000001	0.6140293079999999	6.011366259999997	0.002141572913	-0.0022918196970000016	0.002584441597999998	-0.0016092764731000003	0.0022410715199999982	0.002141572913	1.1374089400000003	0.0014124054795	-0.0005152375175999997	0.0029824860050000008	-0.0029973239900000013	-0.0022918196970000016	0.0014124054795	1.1392925	0.00029495559600000007	0.0020425853519999986	-0.0005977569569899999	0.002584441597999998	-0.0005152375175999997	0.00029495559600000007	1.1355767999999995
0.33373882199891275	0.36868419308611977	0.11500850940989031	0.18256847550507727	11.735544140000002	1.0217818260000002	1.0199242320000002	0.008756735336	-0.0011795685460000002	-0.0005076452200000006	1.0217818260000002	11.629996319999997	1.0489000459999998	-0.005073662077599999	-0.012446862113	0.003962961144999998	1.0199242320000002	1.0489000459999998	11.67875063	-0.0031745670510000003	-0.007480962305	0.00836489373	0.008756735336	-0.005073662077599999	-0.0031745670510000003	1.5335751299999996	0.0021494680316999997	-0.001518971817999999	-0.0011795685460000002	-0.012446862113	-0.007480962305	0.0021494680316999997	1.53457897	-0.0007403173478000001	-0.0005076452200000006	0.003962961144999998	0.00836489373	-0.001518971817999999	-0.0007403173478000001	1.5314065100000003
0.11896048354307825	0.23136168358679093	0.3701296714614216	0.2795481614087093	10.038359379999998	0.4389393100000001	0.4418839990000001	0.010165246721999999	-0.00028228698609999975	0.004988418570000002	0.4389393100000001	10.15089395	0.44265640399999995	-0.007218528062000005	0.004999191960999999	0.0006584501542999996	0.4418839990000001	0.44265640399999995	10.096027110000001	0.002992707993	0.0026693494076000007	0.0043366666739999985	0.010165246721999999	-0.007218528062000005	0.002992707993	1.12206192	0.0002935040802999999	0.0014960226750000002	-0.00028228698609999975	0.004999191960999999	0.0026693494076000007	0.0002935040802999999	1.1220089	0.0019405961643999994	0.004988418570000002	0.0006584501542999996	0.0043366666739999985	0.0014960226750000002	0.0019405961644999995	1.12636338
0.5352578782104466	0.14420160618785674	0.19107135194631106	0.12946916365538563	30.500184800000007	0.8955769119999998	0.8837736060000004	-0.006860167710999999	9.858682139999904e-06	-0.003384673529000001	0.8955769119999998	30.764603899999994	0.8968598929999999	-0.00568198647	0.00040664011900000115	-0.0009717441843300001	0.8837736060000004	0.8968598929999999	30.447519299999996	0.0009660011260000001	0.007053375911999999	0.004363180824	-0.006860167710999999	-0.00568198647	0.0009660011260000001	1.8829438500000006	0.00024295851500000034	0.0003177673856000001	9.858682139999904e-06	0.00040664011900000115	0.007053375911999999	0.00024295851500000034	1.88184191	-0.00012146606169999982	-0.003384673529000001	-0.0009717441843300001	0.004363180824	0.0003177673856000001	-0.00012146606169999982	1.8796692700000002
0.16268377653786892	0.2983214377756857	0.37497229292885254	0.1640224927575928	7.889171130000001	0.4772843860000001	0.4874001840000001	0.002833284109000001	-0.0005685191320000001	0.00023808107390000042	0.4772843860000001	7.8110237699999985	0.4824278679999998	-0.0030685995530000017	-0.0013305440989999997	-0.00018523451500000002	0.4874001840000001	0.4824278679999998	7.8660241499999985	-0.0010376714560000003	0.0009773480549999998	0.00630011311	0.002833284109000001	-0.0030685995530000017	-0.0010376714560000003	1.0367326590000001	0.0001737899317200001	-0.0002823708412999995	-0.0005685191320000001	-0.0013305440989999997	0.0009773480549999998	0.0001737899317200001	1.0381164470000002	-0.0007890807726999997	0.00023808107390000042	-0.00018523451500000002	0.00630011311	-0.0002823708412999995	-0.0007890807726999997	1.041332344
0.18005911562800264	0.48288890311783944	0.11745086766287224	0.2196011135912858	6.312337280000003	0.7215256840000002	0.7410014370000002	-0.0041610367799999985	-0.0009964961030000002	-0.006757115825600003	0.7215256840000002	6.241033670000004	0.7425906640000004	-0.001559783274999999	-0.006792198091000001	0.0012571542790000003	0.7410014370000002	0.7425906640000004	6.362737470000001	-0.0007221656824999997	-0.0016170503770000003	0.005752470439999997	-0.0041610367799999985	-0.001559783274999999	-0.0007221656824999997	1.2384761699999998	-0.0006089945772000002	0.001358555965	-0.0009964961030000002	-0.006792198091000001	-0.0016170503770000003	-0.0006089945772000002	1.2462603999999997	-0.0005748345259999999	-0.006757115825600003	0.0012571542790000003	0.005752470439999997	0.001358555965	-0.0005748345259999999	1.2477662099999998
0.12086185419500589	0.3441482285155947	0.1627823535067366	0.3722075637826628	9.711846750000003	0.701199282	0.6867229139999997	0.006097852883999996	-0.0020942615720000004	-0.0015521915759999993	0.701199282	9.713260420000006	0.6972249360000004	-0.001372498045000001	0.0038622354748	0.0008560230369999997	0.6867229139999997	0.6972249360000004	9.635906240000002	-0.00019522682300000019	0.003039195548300001	-0.004644399963999999	0.006097852883999996	-0.001372498045000001	-0.00019522682300000019	1.3552561099999998	2.20170299999968e-06	-0.0008883406227000004	-0.0020942615720000004	0.0038622354748	0.003039195548300001	2.20170299999968e-06	1.3558855799999998	-0.0006916734128	-0.0015521915759999993	0.0008560230369999997	-0.004644399963999999	-0.0008883406227000004	-0.0006916734128	1.35344706
0.24080635549761534	0.17131843388218965	0.43882174569746746	0.1490534649227276	13.217515749999997	0.4666572460000002	0.469867563	0.0003554509100000014	-0.00016144981290000014	-0.005400082735000006	0.4666572460000002	13.174211599999994	0.4978905409999998	-0.0032515303420000002	-0.010459701903999998	-0.002821276941	0.469867563	0.4978905409999998	13.2268066	0.0003558740220000002	0.007305562840000001	-0.0004240438790000016	0.0003554509100000014	-0.0032515303420000002	0.0003558740220000002	1.15081018	-0.0006040081930000003	0.000786737653	-0.00016144981290000014	-0.010459701903999998	0.007305562840000001	-0.0006040081930000003	1.1517232799999995	-0.00046791305599999997	-0.005400082735000006	-0.002821276941	-0.0004240438790000016	0.000786737653	-0.00046791305599999997	1.15051478
0.3669876890209112	0.1729696934566576	0.14526092171395302	0.31478169580847826	25.077222800000012	0.8718290789999997	0.8736158509999999	-0.012162121649000006	0.0020572344242999994	-0.006327939216999998	0.8718290789999997	24.965643799999995	0.8654976450000005	0.0061846513330000045	-0.013017208156	-0.0005200949944999996	0.8736158509999999	0.8654976450000005	25.1310321	0.0005636068599999994	0.0061749901000000005	2.065714900000182e-05	-0.012162121649000006	0.0061846513330000045	0.0005636068599999994	1.829584990000001	-0.0007211010879999999	-0.00019026005620000029	0.0020572344242999994	-0.013017208156	0.0061749901000000005	-0.0007211010879999999	1.82931723	-0.0005043624541	-0.006327939216999998	-0.0005200949944999996	2.065714900000182e-05	-0.00019026005620000029	-0.0005043624541	1.8293154799999995
0.402180024420179	0.2179141641353291	0.26341416357725	0.11649164786724178	18.1641338	0.8568336969999997	0.8541151870000004	-0.0010967184699999994	0.0017713397560000003	-0.007482228464000002	0.8568336969999997	18.355983599999995	0.8527501770000002	-0.0016743333510000013	0.012305253299999994	0.0007688472533	0.8541151870000004	0.8527501770000002	18.296072300000006	0.0012952585170000006	0.008285486209999996	0.0046946915320000004	-0.0010967184699999994	-0.0016743333510000013	0.0012952585170000006	1.5232545800000004	0.00023569107999999987	0.00011642548240000008	0.0017713397560000003	0.012305253299999994	0.008285486209999996	0.00023569107999999987	1.5256645599999998	-0.0010069265137	-0.007482228464000002	0.0007688472533	0.0046946915320000004	0.00011642548240000008	-0.0010069265137	1.5229895
0.24018780918445337	0.3814307874559843	0.20327323482641435	0.17510816853314792	8.639696489999999	0.7663871729999999	0.7564051890000001	-0.0022691576650999985	0.004520694926999999	0.009679979498199999	0.7663871729999999	8.741053870000002	0.7598577020000001	-0.004729426100400002	-0.007737510391000001	-0.00023714500000000037	0.7564051890000001	0.7598577020000001	8.662404439999998	-0.0011540875609999997	-0.008226626359000004	0.0029810597600000016	-0.0022691576650999985	-0.004729426100400002	-0.0011540875609999997	1.2848569400000003	0.0014512905129999993	1.0232211809999872e-05	0.004520694926999999	-0.007737510391000001	-0.008226626359000004	0.0014512905129999993	1.28345469	0.0011487781471000002	0.009679979498199999	-0.00023714500000000037	0.0029810597600000016	1.0232211809999872e-05	0.0011487781471000002	1.2843025200000004
0.24998191382664872	0.27268120208505553	0.28286825580127456	0.19446862828702124	11.829857500000001	0.6954310100000001	0.6933906989999999	-0.0043648539820000005	0.003295398394300002	0.0061300797600000005	0.6954310100000001	11.777544729999997	0.675659516	-0.00013770305000000184	0.002122743550000001	-0.0007423769319999998	0.6933906989999999	0.675659516	11.866371780000001	-0.0008159608623399994	-0.011492208702100002	-0.005954090014000003	-0.0043648539820000005	-0.00013770305000000184	-0.0008159608623399994	1.3022876599999997	-0.0006217694249999999	0.0005440718555000003	0.003295398394300002	0.002122743550000001	-0.011492208702100002	-0.0006217694249999999	1.3015637500000004	0.0008481631410000002	0.0061300797600000005	-0.0007423769319999998	-0.005954090014000003	0.0005440718555000003	0.0008481631410000002	1.30432739
0.108476824004671	0.14166477817088385	0.10440287942833759	0.6454555183961075	22.472807500000002	0.44693111300000005	0.44606103699999994	-0.005400721431000003	0.00024211537886000028	0.004086533373999998	0.44693111300000005	22.696755300000003	0.4485685509999999	-0.0011066850929999995	0.0036039136530000015	5.705452890000038e-05	0.44606103699999994	0.4485685509999999	22.450394800000005	0.00027916809100000006	-0.004467403379999999	0.0022663184789999996	-0.005400721431000003	-0.0011066850929999995	0.00027916809100000006	1.7736419	0.0007915159350000001	-0.0006329243338	0.00024211537886000028	0.0036039136530000015	-0.004467403379999999	0.0007915159350000001	1.772222390000001	6.944277750000001e-05	0.004086533373999998	5.705452890000038e-05	0.0022663184789999996	-0.0006329243338	6.944277750000001e-05	1.77460939
0.20485522106101514	0.10536414419958559	0.29270370804294293	0.39707692669645633	21.792896499999994	0.410428275	0.40191648799999996	-0.002326773712500001	0.0012116678200000002	-0.005932782068	0.410428275	21.788545300000006	0.3930361279999998	0.002643876769999999	-0.002279007022999998	0.00013702988062000033	0.40191648799999996	0.3930361279999998	21.87011160000002	-0.00044206263299999987	0.00425360654	0.0002038404980000015	-0.002326773712500001	0.002643876769999999	-0.00044206263299999987	1.5134063599999998	-0.0005549802779999999	0.0004134511649999999	0.0012116678200000002	-0.002279007022999998	0.00425360654	-0.0005549802779999999	1.51162093	0.0005973518304999999	-0.005932782068	0.00013702988062000033	0.0002038404980000015	0.0004134511649999999	0.0005973518304999999	1.5127692099999999
0.40339194360849734	0.12220057171059415	0.11738889281150025	0.35701859186940826	32.1621567	0.772445127	0.7549947590000001	-0.0022002826849999995	0.0011684014043999997	0.006422421315000002	0.772445127	32.0581187	0.7538507489999999	0.0022422977999999993	0.0006196549500000006	0.0017727477910000004	0.7549947590000001	0.7538507489999999	32.2226662	0.0005041963984000003	0.009095374462000004	-0.01277749796	-0.0022002826849999995	0.0022422977999999993	0.0005041963984000003	2.00261497	-0.0002739317386000001	0.00019647945870000002	0.0011684014043999997	0.0006196549500000006	0.009095374462000004	-0.0002739317386000001	2.0029187199999994	0.0008094550854000002	0.006422421315000002	0.0017727477910000004	-0.01277749796	0.00019647945870000002	0.0008094550854000002	2.0030940900000007
0.2557197786134583	0.17668443957329838	0.129028410263297	0.4385673715499464	22.633364000000007	0.7873221069999999	0.7674852160000003	-0.005063649248000001	0.0003251303743000001	-0.015697266629999995	0.7873221069999999	22.70294180000001	0.7690886100000003	0.008544957059999999	-0.00304609949	0.0007817191669999997	0.7674852160000003	0.7690886100000003	22.63914799999999	-0.0006898503680000003	-0.002942468266	-0.005358737859999997	-0.005063649248000001	0.008544957059999999	-0.0006898503680000003	1.7855257100000006	-0.0014413295669999996	0.00047967825299999973	0.0003251303743000001	-0.00304609949	-0.002942468266	-0.0014413295669999996	1.7862123600000004	-0.00012688549300000017	-0.015697266629999995	0.0007817191669999997	-0.005358737859999997	0.00047967825299999973	-0.00012688549300000017	1.78652871
0.32281868133413455	0.24773651791247345	0.1490589676652673	0.2803858330881247	18.189585699999995	0.9406585639999999	0.9664521940000002	0.007624511090000003	-0.0011325317199999995	0.010411160840000004	0.9406585639999999	18.261645500000004	0.949262056	0.008367248766000002	0.002179702868999999	0.0009728108897000003	0.9664521940000002	0.949262056	18.199852500000006	-0.0019270347520199997	-0.005013876900000002	-0.0031966723090000016	0.007624511090000003	0.008367248766000002	-0.0019270347520199997	1.6709137800000002	-0.0008421250499999999	-0.0001689311120000001	-0.0011325317199999995	0.002179702868999999	-0.005013876900000002	-0.0008421250499999999	1.6719728600000008	0.0004292639877999995	0.010411160840000004	0.0009728108897000003	-0.0031966723090000016	-0.0001689311120000001	0.0004292639877999995	1.67315835
0.37302566876116583	0.13725148895495248	0.19188068376775988	0.2978421585161219	26.594975499999997	0.745601406	0.7507655949999998	-0.0032606141399999992	-0.0009981668838000004	-0.0018126684789999995	0.745601406	26.953754800000006	0.7400046080000001	0.011599567359999993	-0.0048272886483	-0.0009082371238000003	0.7507655949999998	0.7400046080000001	26.5913213	0.00168176639	-0.0067090618	0.015920862120999996	-0.0032606141399999992	0.011599567359999993	0.00168176639	1.7992445899999998	0.0006776700204999999	-0.0006605037156000002	-0.0009981668838000004	-0.0048272886483	-0.0067090618	0.0006776700204999999	1.7983867400000002	0.00015005951129999995	-0.0018126684789999995	-0.0009082371239000003	0.015920862120999996	-0.0006605037156000002	0.00015005951129999995	1.79672332
0.308246135080715	0.2788305924669887	0.3030672707679488	0.10985600168434734	11.535002600000002	0.728564696	0.7191474859999998	0.0026962811729999985	-0.0030191707800000006	0.00438425532	0.728564696	11.731660179999999	0.7273567559999999	0.002038308077	0.005368271978999999	-0.0006633115739999997	0.7191474859999998	0.7273567559999999	11.74514614	0.0005103940080000001	0.0008368023599999991	-0.005207274899999996	0.0026962811729999985	0.002038308077	0.0005103940080000001	1.2782402199999998	-0.00014180961959999984	3.103499939999982e-05	-0.0030191707800000006	0.005368271978999999	0.0008368023599999991	-0.00014180961959999984	1.28092848	-0.0003018300890000001	0.00438425532	-0.0006633115739999997	-0.005207274899999996	3.103499939999982e-05	-0.0003018300890000001	1.2829981199999994
0.28833347218277294	0.24174757277018932	0.3172901525038138	0.15262880254322378	13.049237999999997	0.6818609379999998	0.6780019919999998	-0.007787534699999999	-0.0002363348045500003	0.003083093823999998	0.6818609379999998	13.108344799999998	0.674362473	0.0033265020664000012	-0.00010828328200000102	0.0006712738240000001	0.6780019919999998	0.674362473	13.106604600000002	0.0025100718449999997	0.003724781843999998	-0.0012239735509999997	-0.007787534699999999	0.0033265020664000012	0.0025100718449999997	1.3064764600000007	-0.0013087398532000002	0.00017695466950000004	-0.0002363348045500003	-0.00010828328200000102	0.003724781843999998	-0.0013087398532000002	1.3009689200000003	-0.000363435727	0.003083093823999998	0.0006712738240000001	-0.0012239735509999997	0.00017695466950000004	-0.000363435727	1.3065829899999999
0.2964815124693257	0.18668016689463798	0.24023300043030107	0.27660532020573525	19.228412699999993	0.7091302649999999	0.7222124459999999	-0.005910047226399996	-0.00035103443070000004	0.006262835700000002	0.7091302649999999	19.168081400000002	0.7004517000000001	0.0032983863830000014	-0.0033977359249999974	0.001975992398000001	0.7222124459999999	0.7004517000000001	19.304850900000005	-0.0003149316328999998	-0.0057679298575530015	0.0028479839069999974	-0.005910047226399996	0.0032983863830000014	-0.0003149316328999998	1.55599542	0.00029672469399999994	0.0003753002437999993	-0.00035103443070000004	-0.0033977359249999974	-0.005767929857554001	0.00029672469399999994	1.55774549	-0.0012829892599999998	0.006262835700000002	0.001975992398000001	0.0028479839069999974	0.0003753002437999993	-0.0012829892599999998	1.5554751300000005
0.10188272221968657	0.27693249061803643	0.2600791114240125	0.3611056757382646	10.178798739999998	0.550092748	0.5343705470000001	-0.005294189692000001	0.0028435198964700007	0.00159328235	0.550092748	10.111832159999999	0.5499813809999998	-0.0028719025750000003	-0.0001694005699999998	3.1432190000003567e-06	0.5343705470000001	0.5499813809999998	10.32407001	0.0007489529573	0.001045695810999999	-0.0008915580089999983	-0.005294189692000001	-0.0028719025750000003	0.0007489529573	1.2508942500000002	0.0006317175150999998	-0.0004918275571999999	0.0028435198964700007	-0.0001694005699999998	0.001045695810999999	0.0006317175150999998	1.25022412	0.0005111615160000005	0.00159328235	3.1432190000003567e-06	-0.0008915580089999983	-0.0004918275571999999	0.0005111615160000005	1.2516276400000004
0.17012104806735362	0.17607535561325896	0.5355036076811915	0.11829998863819581	9.704918330000002	0.32799207399999986	0.34107667999999997	-0.004920437572000002	0.001300099607	-0.001443240399999999	0.32799207399999986	9.576197910000003	0.320954815	-0.0005207860629000008	-0.0002677086290000008	-0.0009882160233000007	0.34107667999999997	0.320954815	9.779231309999998	-0.000985243104	-0.0021030325899999993	0.0023890475149999997	-0.004920437572000002	-0.0005207860629000008	-0.000985243104	0.937951664	-5.938394629999996e-05	0.0011137998238999998	0.001300099607	-0.0002677086290000008	-0.0021030325899999993	-5.938394629999996e-05	0.937165266	-0.00036878715939000025	-0.001443240399999999	-0.0009882160233000007	0.0023890475149999997	0.0011137998238999998	-0.00036878715939000025	0.9354593520000001
0.4499851437255555	0.23830863913576322	0.15040525696890267	0.16130096016977863	21.500469799999998	1.0648789790000004	1.080594028	0.0035925756099999995	0.00018392104450000004	-0.005357460775	1.0648789790000004	21.564590299999992	1.0779047	-0.0031876802999999997	-0.005061587645	-0.0005955849790000004	1.080594028	1.0779047	21.5636513	0.0022247405839999996	-0.002517739378999997	-0.0027653999500000005	0.0035925756099999995	-0.0031876802999999997	0.0022247405839999996	1.7666925000000004	0.0008249189949999996	-0.0009888590278700003	0.00018392104450000004	-0.005061587645	-0.002517739378999997	0.0008249189949999996	1.7629818500000005	-0.0002020265458000001	-0.005357460775	-0.0005955849790000004	-0.0027653999500000005	-0.0009888590278700003	-0.0002020265458000001	1.7653105799999995
0.10057093966245972	0.28340294125462306	0.19062883967865576	0.4253972794042616	11.300069579999999	0.623127828	0.6329041920000003	0.012779986319000005	0.0018119526740000005	0.013487598345999998	0.623127828	11.450391669999997	0.6114277569999998	0.00481162866	0.010867257544	-0.0037772364229999994	0.6329041920000003	0.6114277569999998	11.408721689999998	-0.0008821786380999998	-0.012000830940999995	0.0010255434800000008	0.012779986319000005	0.00481162866	-0.0008821786380999998	1.3807873099999997	-0.0002795880663000005	7.046169599999994e-05	0.0018119526740000005	0.010867257544	-0.012000830940999995	-0.0002795880663000005	1.3734829	0.000686114093	0.013487598345999998	-0.0037772364229999994	0.0010255434800000008	7.046169599999994e-05	0.000686114093	1.37944386
0.2930069717053445	0.1867488647810535	0.32611262522286893	0.19413153829073315	16.464396600000008	0.6284894310000001	0.610201526	0.0083456876814	-0.000383500498	0.010059839887999996	0.6284894310000001	16.527259700000005	0.6474454989999999	-0.0026490457610000035	0.009686594167999994	0.00013115122749999986	0.610201526	0.6474454989999999	16.613134199999998	-0.0012065358881999996	0.0033150369464999994	0.0015502715449999998	0.0083456876814	-0.0026490457610000035	-0.0012065358881999996	1.3800327800000003	-0.00027959270299999996	0.000617670423	-0.000383500498	0.009686594167999994	0.0033150369464999994	-0.00027959270299999996	1.3807892399999997	-0.00100053664539	0.010059839887999996	0.00013115122749999986	0.0015502715449999998	0.0006176704240000001	-0.00100053664539	1.3769467200000005
0.3045855549971151	0.32002672917148295	0.10074704448775411	0.274640671343648	14.180907199999995	1.0388699209999999	1.0548705459999999	0.0041755405	0.0018165275750000006	0.011034821240000006	1.0388699209999999	14.280693399999997	1.0272737379999999	0.0009292207040000011	0.012493545100999998	0.0008379235172000004	1.0548705459999999	1.0272737379999999	14.210077000000002	0.0011679072679999997	0.007853491339999996	0.0016731620130000001	0.0041755405	0.0009292207040000011	0.0011679072679999997	1.630385039999999	0.0004741550739999998	0.00061519939	0.0018165275750000006	0.012493545100999998	0.007853491339999996	0.0004741550739999998	1.6320561899999995	-0.000284055392	0.011034821240000006	0.0008379235172000004	0.0016731620130000001	0.00061519939	-0.000284055392	1.6329088200000001
0.44402726113624813	0.16345664827540826	0.2549399092886046	0.1375761812997391	23.558332299999996	0.8155717659999996	0.809066194	-0.0049424900039	0.0019140407143999993	-7.615326000000158e-05	0.8155717659999996	23.646128899999994	0.8049441900000002	-0.006205769169999999	-0.006987044189999999	0.0019551341433999996	0.809066194	0.8049441900000002	23.892885799999995	0.0014849200791	-0.021411272046599997	0.004773594765000001	-0.0049424900039	-0.006205769169999999	0.0014849200791	1.6440248299999995	-0.00034889337949999997	-0.0003117125375000003	0.0019140407143999993	-0.006987044189999999	-0.021411272046599997	-0.00034889337949999997	1.6442139400000002	0.0010566018219999996	-7.615326000000158e-05	0.0019551341433999996	0.004773594765000001	-0.0003117125375000003	0.0010566018219999996	1.6431771500000016
0.12406255609027639	0.2124728047056	0.1106001554088446	0.552864483795279	17.755618899999988	0.6484720340000001	0.6550985499999997	0.0029594233709999986	-0.0007296694939999998	0.004554898050999997	0.6484720340000001	17.839805500000008	0.6638903520000002	0.00026148544200000116	0.005806821712	3.5733980299999973e-05	0.6550985499999997	0.6638903520000002	17.8711048	0.00019558513470000006	0.0045392898599999985	0.0004813210199999999	0.0029594233709999986	0.00026148544200000116	0.00019558513470000006	1.66909597	-0.0002758545276899999	0.00020180516410000021	-0.0007296694939999998	0.005806821712	0.0045392898599999985	-0.0002758545276899999	1.6687072800000002	-0.0007696407142999999	0.004554898050999997	3.5733980299999973e-05	0.0004813210199999999	0.00020180516410000021	-0.0007696407142999999	1.6677549099999993
0.11818649069768003	0.35171484318954627	0.4080619979266527	0.12203666818612102	5.215489260000001	0.3806481569999999	0.37625685600000003	-0.0060699681959999995	0.0008687892294000006	0.002323530525	0.3806481569999999	5.109828589999999	0.3780571230000003	-0.011325538716968992	-0.0034683870545000007	0.0008947254829999997	0.37625685600000003	0.3780571230000003	5.0625989	-0.0004707820979999999	-0.0019398528330000003	-0.0038275874919999993	-0.0060699681959999995	-0.011325538716969992	-0.0004707820979999999	0.871858582	-0.0002695801664000003	0.00023118718411999973	0.0008687892294000006	-0.0034683870545000007	-0.0019398528330000003	-0.0002695801664000003	0.8730231119999995	-0.0008243061781000004	0.002323530525	0.0008947254829999997	-0.0038275874919999993	0.00023118718411999973	-0.0008243061781000004	0.8716311940000006
0.23115196246410735	0.17810572377710848	0.4894574298867267	0.10128488387205746	11.597764750000003	0.42800110700000005	0.427495219	0.003344304665400001	0.0009813092115	0.0017088892460000015	0.42800110700000005	11.376487059999997	0.4124705989999999	-0.0063863021930000005	-0.005506780215	-0.0010102590216	0.427495219	0.4124705989999999	11.268667449999999	-0.0004792813450000001	-0.0015185261199999979	0.005472496811	0.003344304665400001	-0.0063863021930000005	-0.0004792813450000001	1.0388973259999994	-0.000744306488	-0.0003791067079000001	0.0009813092115	-0.005506780215	-0.0015185261199999979	-0.0007443064869999999	1.0413284470000002	0.0014071426569999999	0.0017088892460000015	-0.0010102590216	0.005472496811	-0.0003791067079000001	0.0014071426569999999	1.042327167
0.1303436547446645	0.39516124087731685	0.21191384724211926	0.2625812571358994	7.05180431	0.6210485309999999	0.609379295	0.0014104656740000002	0.0026277212259999995	0.0006993928400000005	0.6210485309999999	7.1310697	0.6131703559999999	-0.0031666659107999987	-0.00582654856	0.0004308716699999993	0.609379295	0.6131703559999999	7.013102630000001	0.00015730239679999998	0.006846035703000002	0.0007889133152999996	0.0014104656740000002	-0.0031666659107999987	0.00015730239679999998	1.1793293900000004	0.0017080155149999995	0.0011796605762000008	0.0026277212259999995	-0.00582654856	0.006846035703000002	0.0017080155149999995	1.1804836099999998	-0.000364767483	0.0006993928400000005	0.0004308716699999993	0.0007889133152999996	0.0011796605762000008	-0.000364767483	1.1774403999999996
0.47808232395004835	0.17607585108051582	0.19841607330801436	0.14742575166142133	25.613638900000016	0.9324411969999999	0.9410327049999999	-0.007640171272999998	-0.00131057358	0.010039359172999997	0.9324411969999999	25.634999099999995	0.9461097230000004	-0.008614845980000002	0.011732031010000003	0.00032018512400000103	0.9410327049999999	0.9461097230000004	25.313164299999997	0.00023001640899999995	0.001355065108000001	-0.00524248458	-0.007640171272999998	-0.008614845980000002	0.00023001640899999995	1.774376509999999	0.00041983754200000006	0.0010267365345000008	-0.00131057358	0.011732031010000003	0.001355065108000001	0.00041983754200000006	1.7786571499999997	-0.0015929833640000004	0.010039359172999997	0.00032018512400000103	-0.00524248458	0.0010267365345000008	-0.0015929833640000004	1.7742522099999993
0.10765385558204602	0.21686086335575755	0.5112588612104729	0.16422641985172365	7.4034245	0.291505429	0.2962199350000001	0.004846849040000003	-0.0012961706924000008	0.00038085194789999914	0.291505429	7.663160510000001	0.29530420700000015	0.0011097074099999994	0.006630394316999996	0.00032730539329999995	0.2962199350000001	0.29530420700000015	7.522959470000004	0.0015224192209999992	-0.0014900890110000008	-0.008763954450000002	0.004846849040000003	0.0011097074099999994	0.0015224192209999992	0.8787729049999998	-0.0008435480309999998	-0.0007633049886000002	-0.0012961706924000008	0.006630394316999996	-0.0014900890110000008	-0.0008435480309999998	0.8833543630000001	0.0005494511187000003	0.00038085194779999916	0.00032730539329999995	-0.008763954450000002	-0.0007633049886000002	0.0005494511187000003	0.8775440880000005
0.25662098336495714	0.4223015999592753	0.1387063174002285	0.18237109927553902	8.397320709999997	0.8460649430000002	0.8516797940000004	0.011496468579999992	0.0028306996072999992	0.00233907958	0.8460649430000002	8.619778819999997	0.8452441670000002	0.0062448959099999975	-0.011863499463	-0.0023538703960000007	0.8516797940000004	0.8452441670000002	8.353935379999998	-0.00033789993800000006	-0.0030675403039400004	0.003872438958000002	0.011496468579999992	0.0062448959099999975	-0.00033789993800000006	1.3450032499999998	-0.00034202935200000026	-2.3186510800000097e-05	0.0028306996072999992	-0.011863499463	-0.0030675403039400004	-0.00034202935200000026	1.3430116699999999	0.00026703134519999986	0.00233907958	-0.0023538703960000007	0.003872438958000002	-2.3186510800000097e-05	0.00026703134519999986	1.3418876699999998
0.15265332423088396	0.11922691999816135	0.267134692772308	0.46098506299864667	20.360606799999996	0.391580858	0.372065197	-0.011656504250999995	0.0008532339579999996	0.001186404410000002	0.391580858	20.370607100000008	0.3906586109999999	-0.0043870190829999964	0.0033748031300000004	-0.0004015253870000001	0.372065197	0.3906586109999999	20.425285800000005	0.00088057903	0.01482506054	-0.004552577979999997	-0.011656504250999995	-0.0043870190829999964	0.00088057903	1.50768554	-0.0007086111282000001	0.00016691914989999998	0.0008532339579999996	0.0033748031300000004	0.01482506054	-0.0007086111282000001	1.5110233600000003	-0.00021040523414000007	0.001186404410000002	-0.0004015253870000001	-0.004552577979999997	0.00016691914989999998	-0.00021040523414000007	1.5098206799999998
0.31164211202846276	0.17221792175259723	0.11122405688653533	0.4049159093324048	24.624905799999993	0.8481804479999999	0.843541785	-0.004765973472000006	-0.00033083390999999983	0.0056903191619999995	0.8481804479999999	24.8677875	0.8256613990000002	-0.004747884262	-0.0040447524220000005	-0.0010227192811000008	0.843541785	0.8256613990000002	24.966694200000003	0.00019437013700000053	-0.00154801927	-0.0008162854080000009	-0.004765973472000006	-0.004747884262	0.00019437013700000053	1.865091290000001	0.0006819835508000001	7.229307000000007e-05	-0.00033083390999999983	-0.0040447524220000005	-0.00154801927	0.0006819835508000001	1.8631666499999995	0.00026454573100000004	0.0056903191619999995	-0.0010227192811000008	-0.0008162854080000009	7.229307000000007e-05	0.00026454573100000004	1.8658470500000006
0.15641489885549212	0.12688187663031864	0.4930399772715567	0.22366324724263265	13.359042599999993	0.2940982574	0.29806665099999985	-0.006489631	-0.0009484787289999993	-0.0036835209780000005	0.2940982574	13.125814700000008	0.3060505941	0.00469773854	-0.0061835660899999985	-0.00013616510162999977	0.29806665099999985	0.3060505941	13.240815699999999	0.0015704379963	-0.004224694575000001	-0.0026253016600000013	-0.006489631	0.00469773854	0.0015704379963	1.0692471499999996	3.086963300000076e-06	-0.000922120134	-0.0009484787289999993	-0.0061835660899999985	-0.004224694575000001	3.086963300000076e-06	1.0721906899999998	-0.0004210532418000005	-0.0036835209780000005	-0.00013616510162999977	-0.0026253016600000013	-0.000922120134	-0.0004210532418000005	1.0738178299999999
0.22603660670249526	0.11431951459893294	0.4485101184217453	0.21113376027682634	16.749837700000004	0.36872497000000015	0.38229914900000006	0.00498393444	-9.428606789999988e-05	0.005901152120000004	0.36872497000000015	16.757041299999994	0.3773925220000001	0.006460795704999999	0.012918515898999998	0.002022913291	0.38229914900000006	0.3773925220000001	16.5096502	0.002210618059040001	-0.003759429529999998	0.007451511123000001	0.00498393444	0.006460795704999999	0.002210618059040001	1.2117153799999998	0.0008529291410000002	0.0005480104710000003	-9.428606789999988e-05	0.012918515898999998	-0.003759429529999998	0.0008529291410000002	1.2122050500000001	0.0011334200279999997	0.005901152120000004	0.002022913291	0.007451511123000001	0.0005480104710000003	0.0011334200279999997	1.20912477
0.20637945906046212	0.3005513750667318	0.32164317997304465	0.17142598589976138	9.19825307	0.6037764170000001	0.5981796189999998	0.0032705391220000015	0.0009071378180000002	-0.008239208089	0.6037764170000001	9.252696460000001	0.598731323	0.013718649390000002	0.005714251724999999	-0.0012592252689999997	0.5981796189999998	0.598731323	9.178070309999999	0.0023069176730000003	0.0025545271459999994	-0.004453914582999997	0.0032705391220000015	0.013718649390000002	0.0023069176730000003	1.1658854499999998	0.0006773697615000007	-0.00016732070499999975	0.0009071378180000002	0.005714251724999999	0.0025545271459999994	0.0006773697615000007	1.1608612600000001	0.0004731414754999997	-0.008239208089	-0.0012592252689999997	-0.004453914582999997	-0.00016732070499999975	0.0004731414754999997	1.1641511299999996
0.1637003728879548	0.17887760518698953	0.25882961192497167	0.3985924100000841	16.566036399999994	0.550182731	0.5392218730000001	-0.009424342407000002	-0.00027508819100000004	-0.00600912667	0.550182731	16.479153000000004	0.5363867649999999	0.0035561124100000003	0.005880487851999999	0.000493622419	0.5392218730000001	0.5363867649999999	16.534142500000005	-0.0024455422800000004	0.0012747160269999996	-0.009710710380000001	-0.009424342407000002	0.0035561124100000003	-0.0024455422800000004	1.4425407700000001	-0.0006264391410999996	0.0011781195649999997	-0.00027508819100000004	0.005880487851999999	0.0012747160269999996	-0.0006264391410999996	1.4433195199999997	0.0001268576666000001	-0.00600912667	0.000493622419	-0.009710710380000001	0.0011781195649999997	0.0001268576666000001	1.4424048299999999
0.3977801811367623	0.20312456652131336	0.213414990359398	0.1856802619825264	20.90697310000001	0.8907775480000001	0.8888614899999999	0.009793364900000004	0.0019713840471499997	0.006890384840999998	0.8907775480000001	20.941847300000003	0.8966529469999999	-0.008372753737000001	0.00250107757	-8.173627499999992e-05	0.8888614899999999	0.8966529469999999	20.60850270000001	0.004933677193	0.007723166797	0.012097227114000002	0.009793364900000004	-0.008372753737000001	0.004933677193	1.6521311999999995	0.0018930573013000002	0.0008460766810000002	0.0019713840471499997	0.00250107757	0.007723166797	0.0018930573013000002	1.6479974700000002	-0.00024666886770000003	0.006890384840999998	-8.173627499999992e-05	0.012097227114000002	0.0008460766810000002	-0.00024666886770000003	1.65023232
0.13189820054613194	0.25429716651899575	0.29090682841390636	0.3228978045209659	10.819869610000003	0.5363350680000001	0.529074872	-0.0035075063139999975	-0.002704160645	0.008708768895000002	0.5363350680000001	10.855736509999996	0.5499708899999998	0.0068495654899	0.004582476953999997	-0.0015859134600000003	0.529074872	0.5499708899999998	10.864030490000005	-0.001496440193099999	-0.000789060406999999	-0.0029095527799999988	-0.0035075063139999975	0.0068495654899	-0.001496440193099999	1.2403506000000004	0.0007244205529999999	-0.000523023948	-0.002704160645	0.004582476953999997	-0.000789060406999999	0.0007244205529999999	1.2414068300000003	-0.0005446967140000001	0.008708768895000002	-0.0015859134600000003	-0.0029095527799999988	-0.000523023948	-0.0005446967140000001	1.23844035
0.11426249539741942	0.19989519062859068	0.5770264844536936	0.10881582952029616	7.183600830000002	0.252016446	0.24682853709999997	-0.0010672814549999995	0.0017856030238000006	0.00023172962890000015	0.252016446	7.058267400000001	0.2680768510000001	0.0016259757979999983	0.0025430175069999987	0.0006450403124000001	0.24682853709999997	0.2680768510000001	7.012105959999998	0.00012158990110000024	0.0013911635430000008	0.0028367044713999996	-0.0010672814549999995	0.0016259757979999983	0.00012158990110000024	0.8002327810000002	7.462388899999991e-05	0.0006465959888999999	0.0017856030238000006	0.0025430175069999987	0.0013911635430000008	7.462388899999991e-05	0.80720477	0.00045658232535000093	0.00023172962890000015	0.0006450403124000001	0.0028367044713999996	0.0006465959888999999	0.00045658232535000093	0.8001143269999998
0.22113764490967971	0.23502057996731118	0.10211728294218096	0.44172449218082804	18.371664900000003	0.8750242070000002	0.8783623069999996	0.007695941489999996	0.0019080531298	-0.002673007964	0.8750242070000002	18.329750299999994	0.8687969259999998	0.004974176641999998	-0.004950655099999997	-0.0014288923960000003	0.8783623069999996	0.8687969259999998	18.454998600000003	-0.0005197820390000003	-0.007619956357000001	0.00571333947	0.007695941489999996	0.004974176641999998	-0.0005197820390000003	1.7238309199999997	-0.0003482727917000001	-0.00016584514799999984	0.0019080531298	-0.004950655099999997	-0.007619956357000001	-0.0003482727917000001	1.7249796399999997	-0.0007798920199999995	-0.002673007964	-0.0014288923960000003	0.00571333947	-0.00016584514799999984	-0.0007798920199999995	1.7243388300000004
0.18899405848442627	0.2218638082446603	0.36256988049868527	0.22657225277222806	11.743406899999998	0.4906017759999998	0.5228087170000001	-0.004678399999	-0.002221948553	0.005625154746	0.4906017759999998	11.738089370000004	0.510911446	-0.0010186460076000011	0.001669650501000001	-0.00015380076280000109	0.5228087170000001	0.510911446	11.577927209999999	0.0006598844269999998	-0.0035374927200000007	0.005456462559999999	-0.004678399999	-0.0010186460076000011	0.0006598844269999998	1.1867752999999999	0.0008957622880000003	-0.00011322717329999993	-0.002221948553	0.001669650501000001	-0.0035374927200000007	0.0008957622880000003	1.1877515299999997	-5.208118000001125e-07	0.005625154746	-0.00015380076280000109	0.005456462559999999	-0.00011322717329999993	-5.208118000001125e-07	1.1884161999999998
0.3461426220417687	0.2546834935507266	0.17446487122627694	0.2247090131812278	17.177264800000007	0.9634538959999994	0.9561405330000002	0.0031171316100000027	-0.0009525743180000001	-0.007591468010000002	0.9634538959999994	17.134435299999993	0.950166552	0.0025907611600000015	-0.003869697469999999	-0.00104945972	0.9561405330000002	0.950166552	17.249765399999998	-0.0018789785100000002	-0.005796911824	-0.002649920558000001	0.0031171316100000027	0.0025907611600000015	-0.0018789785100000002	1.6161125500000002	0.0002218908064000002	-0.0005763261227999998	-0.0009525743180000001	-0.003869697469999999	-0.005796911824	0.0002218908064000002	1.6153435299999992	-0.0007164418702999999	-0.007591468010000002	-0.00104945972	-0.002649920558000001	-0.0005763261237999997	-0.0007164418702999999	1.61854314
0.14911822151990228	0.1277033703231741	0.3118254025945169	0.4113530055624068	18.587646	0.383785665	0.37519874999999986	-0.002050254067000001	-0.002591675515299999	-0.0009641989200000021	0.383785665	18.379530699999993	0.37491530600000006	-0.0014759432099999998	0.006870280458000001	-0.002703329688000002	0.37519874999999986	0.37491530600000006	18.36481570000001	3.658068599999986e-05	0.0037156232190000017	-0.005125972288499998	-0.002050254067000001	-0.0014759432099999998	3.658068599999986e-05	1.41396772	8.607841300000014e-05	0.00019469096089999992	-0.002591675515299999	0.006870280458000001	0.0037156232190000017	8.607841300000014e-05	1.4095303200000004	-0.0006981021940000002	-0.0009641989200000021	-0.002703329688000002	-0.005125972288499998	0.00019469096089999992	-0.0006981021940000002	1.4082089700000002
0.44833305193899725	0.2441991183214218	0.19093669511257638	0.11653113462700461	19.51727030000001	1.0152406359999997	1.0073716920000004	-0.007772367439999999	0.0014448617029999993	-0.00012733879119999875	1.0152406359999997	19.43581570000001	1.0173736110000002	0.005825749158000006	0.0006471496447000007	-0.0013824249559999998	1.0073716920000004	1.0173736110000002	19.3931742	0.0013651275211000004	0.003646111800999996	-0.0049389132220000005	-0.007772367439999999	0.005825749158000006	0.0013651275211000004	1.6575751300000006	0.0003552483342689999	0.000561581355	0.0014448617029999993	0.0006471496447000007	0.003646111800999996	0.00035524833427	1.6586033299999994	0.00028551323566000013	-0.00012733879119999875	-0.0013824249559999998	-0.0049389132220000005	0.000561581355	0.00028551323566000013	1.6626321599999998
0.1431544686762346	0.18205272146718648	0.4594857663772082	0.21530704347937057	10.7709066	0.3516470234999998	0.35665104800000014	-0.0053158859929999976	0.0013716622086999996	0.002104703311999999	0.3516470234999998	10.821760990000003	0.36815273400000015	-0.0005140803599999995	0.0024567038119999987	-0.0009652335591000003	0.35665104800000014	0.36815273400000015	10.976395989999999	-0.003138740413800001	-0.0018800443510000003	0.005171860631999995	-0.0053158859929999976	-0.0005140803599999995	-0.003138740413800001	1.045419905	0.0022281828502200003	0.0012251007769999989	0.0013716622086999996	0.0024567038119999987	-0.0018800443510000003	0.0022281828502200003	1.0465234429999999	0.000478733199	0.002104703311999999	-0.0009652335591000003	0.005171860631999995	0.0012251007769999989	0.000478733199	1.044779084
0.20823554544249903	0.49309662811825117	0.18221787013056054	0.11644995630868925	5.388246359999999	0.6379036640000002	0.64571807	0.001924807067999997	0.0027328863959999988	-0.008756842711700002	0.6379036640000002	5.397391950000001	0.6466142450000002	0.008130525488	-0.008303010673	-0.0009574950590000001	0.64571807	0.6466142450000002	5.36459669	-0.0009392946269999999	0.004404396389999999	-0.006018720173000003	0.001924807067999997	0.008130525488	-0.0009392946269999999	1.1107761199999997	-0.0006918412470000005	-0.0003500945719999999	0.0027328863959999988	-0.008303010673	0.004404396389999999	-0.0006918412470000005	1.1113800199999997	-0.0002804778249999999	-0.008756842711700002	-0.0009574950590000001	-0.006018720173000003	-0.0003500945719999999	-0.0002804778249999999	1.1154233900000001
0.18521479135325078	0.4204071718813423	0.2889070015511947	0.10547103521421233	5.64948235	0.5398325319999999	0.530549142	-0.009887200373000001	-0.00028262498330000016	-0.004437615335599998	0.5398325319999999	5.611513130000002	0.5499403829999998	-0.016581803229999997	-0.0037913931739999985	-4.2490500000001885e-06	0.530549142	0.5499403829999998	5.5870583000000025	0.0003990825890000008	0.0050810165299999994	0.0004003504219999982	-0.009887200373000001	-0.016581803229999997	0.0003990825890000008	1.0190851699999997	0.00046247130500000013	0.0011439473415979999	-0.00028262498330000016	-0.0037913931739999985	0.0050810165299999994	0.00046247130500000013	1.023034844	-0.0010109533966000002	-0.004437615335599998	-4.2490500000001885e-06	0.0004003504219999982	0.0011439473415969998	-0.0010109533966000002	1.0185711700000002
0.22558127278650275	0.12722311520888374	0.3426451730522939	0.30455043895231954	19.087285999999995	0.4537844500000001	0.4445744789999999	-0.006338231829999998	-0.00056419294727	-0.005882485659999999	0.4537844500000001	18.986582300000006	0.42685599500000004	0.008339660833000001	-0.004996146727699999	0.0019577107666399994	0.4445744789999999	0.42685599500000004	19.302899	0.0005247795419000005	0.0022200438710000014	0.003226030040999997	-0.006338231829999998	0.008339660833000001	0.0005247795419000005	1.3999810400000001	0.00014546169959999992	-0.0004882424779999999	-0.00056419294727	-0.004996146727699999	0.0022200438710000014	0.00014546169959999992	1.39870502	-0.0008265896154999999	-0.005882485659999999	0.0019577107666399994	0.003226030040999997	-0.0004882424779999999	-0.0008265896154999999	1.3988088900000002
0.2827762169743128	0.3596493650795671	0.12555699268541368	0.2320174252607064	11.465104799999999	0.9622370559999996	0.9621446549999996	0.0003391210879999986	0.0006934853800000003	-0.0013015979963999986	0.9622370559999996	11.55305056	0.9680232760000003	-0.010770458510000002	0.010932986854999995	0.00134209237	0.9621446549999996	0.9680232760000003	11.647316010000003	0.0019016213159999999	0.001608296708999999	-0.005206436309000002	0.0003391210879999986	-0.010770458510000002	0.0019016213159999999	1.5026674	0.0011338404302700003	0.0009725782409	0.0006934853800000003	0.010932986854999995	0.001608296708999999	0.0011338404302700003	1.5017948900000004	-0.0007534913960000003	-0.0013015979963999986	0.00134209237	-0.005206436309000002	0.0009725782409	-0.0007534913960000003	1.50258989
0.3435599221146706	0.1856711947108276	0.3105323416472585	0.16023654152724323	17.9655104	0.694727329	0.6974111520000003	-0.0089110564	0.0033071643073999996	0.006743248373000002	0.694727329	17.693587599999994	0.724054997	-0.0011497997099999995	-0.0028675384509999997	0.0010404388300000002	0.6974111520000003	0.724054997	17.774004000000005	-0.0007725978609999998	0.000567814589999998	0.00038556773099999867	-0.0089110564	-0.0011497997099999995	-0.0007725978609999998	1.4408822399999999	0.0008800421989999996	0.00019632415199999983	0.0033071643073999996	-0.0028675384509999997	0.000567814589999998	0.0008800421989999996	1.4443402700000005	0.00018565534000000036	0.006743248373000002	0.0010404388300000002	0.00038556773099999867	0.00019632415199999983	0.00018565534000000036	1.4432724299999995
0.12275851974609152	0.10791550605569637	0.6642935450558723	0.10503242914233976	9.12949959	0.1720835683	0.18492578380000005	-0.002993941652999999	0.002251370942999999	0.006098118610999998	0.1720835683	9.351323439999998	0.18865721880000005	0.0017384807899999983	0.0018836976330000015	0.00010215764310000007	0.18492578380000005	0.18865721880000005	9.21685122	0.001258526471399999	0.005804206065000004	0.004133886779999999	-0.002993941652999999	0.0017384807899999983	0.001258526471399999	0.7904791949999997	0.00036928151600000006	-0.0023288200374	0.002251370942999999	0.0018836976330000015	0.005804206065000004	0.00036928151600000006	0.7919740549999998	-7.975317589999981e-05	0.006098118610999998	0.00010215764310000007	0.004133886779999999	-0.0023288200374	-7.975317589999981e-05	0.7894977280000002
0.5340662031832121	0.16442333291069106	0.13870804403888398	0.16280241986721283	30.77248859999999	1.0005462349999998	1.0069137479999999	0.0023654847810000022	0.000688614054	0.006914581337999996	1.0005462349999998	30.8249723	1.0300765759999997	0.007560256811999999	-0.0017443071770000007	-0.000791501626	1.0069137479999999	1.0300765759999997	30.615449200000004	-0.001191070573	0.006596319957999999	0.006894172989999998	0.0023654847810000022	0.007560256811999999	-0.001191070573	1.9673313099999998	-0.0003155716865	-0.00027847652700000006	0.000688614054	-0.0017443071770000007	0.006596319957999999	-0.0003155716865	1.9686780899999994	-0.001057090979	0.006914581337999996	-0.000791501626	0.006894172989999998	-0.00027847652700000006	-0.001057090979	1.9654534600000004
0.1177616228066283	0.4161830617597075	0.29691577226241334	0.16913954317125093	5.23495188	0.46751337700000023	0.4567874050000002	-0.00304143226	-0.000496387845	0.0029598257400000006	0.46751337700000023	5.1686356999999985	0.4615055279999998	-0.00527376974	0.011578566394000001	0.0002947065029999997	0.4567874050000002	0.4615055279999998	5.2064984800000005	0.00022468426040000056	0.005903559634000001	0.0005177662419999993	-0.00304143226	-0.00527376974	0.00022468426040000056	0.9787271959999999	0.0011975024719999999	-9.718844259999988e-05	-0.000496387845	0.011578566394000001	0.005903559634000001	0.0011975024719999999	0.9752883920000004	0.0014176335667999995	0.0029598257400000006	0.0002947065029999997	0.0005177662419999993	-9.718844259999988e-05	0.0014176335667999995	0.9746671669999997
0.1876641550667337	0.11683464787476804	0.5616080855207634	0.1338931115377349	12.496982599999997	0.2878825144999999	0.2880317790000001	-0.003728465764999998	0.0005508296263000001	-0.0036035287430000013	0.2878825144999999	12.4740598	0.2854632037999999	-0.0003027882439999991	-0.0026240630889999973	-0.0011436981842000004	0.2880317790000001	0.2854632037999999	12.572205999999996	0.0003137049080000003	0.003054791743000002	0.0022398801100000005	-0.003728465764999998	-0.0003027882439999991	0.0003137049080000003	0.9860278820000002	0.00010222815200000018	-0.0005398586322000001	0.0005508296263000001	-0.0026240630889999973	0.003054791743000002	0.00010222815200000018	0.9868470529999996	0.00018554513700000004	-0.0036035287430000013	-0.0011436981842000004	0.0022398801100000005	-0.0005398586322000001	0.00018554513700000004	0.9878532530000003
0.1528936805690157	0.32470938797220755	0.11183084511895403	0.4105660863398227	11.940931599999994	0.8068194259999999	0.8272606069999999	-0.0037673190740000004	-0.0004750915786999997	-0.0030905130349999986	0.8068194259999999	11.988700480000004	0.823411077	-0.008222453406000004	0.0014820115	0.003753574211699999	0.8272606069999999	0.823411077	11.954848570000006	-0.00032198172599999975	-0.005729553921000001	-0.002633271609999999	-0.0037673190740000004	-0.008222453406000004	-0.00032198172599999975	1.5075010400000008	9.290605516000002e-05	-0.0014010028150000001	-0.0004750915786999997	0.0014820115	-0.005729553921000001	9.290605516000002e-05	1.5126398199999997	-0.0004214769769999998	-0.0030905130349999986	0.003753574211699999	-0.002633271609999999	-0.0014010028150000001	-0.0004214769769999998	1.51079018
0.319772497252751	0.314149252157033	0.13926035891413693	0.2268178916760791	13.996399800000004	1.00256479	1.0026099049999997	-9.298371399999953e-05	0.0005504982397	0.014035051702000005	1.00256479	13.865504599999998	0.9817949359999999	0.0031256469319999986	-0.0009833106599999985	0.00036824900699999934	1.0026099049999997	0.9817949359999999	13.899839600000002	0.0004118028700000002	0.015690434907699998	0.0015969513109999947	-9.298371399999953e-05	0.0031256469319999986	0.0004118028700000002	1.5683837299999994	0.0011692295822999998	0.0010565107715	0.0005504982397	-0.0009833106599999985	0.015690434907699998	0.0011692295822999998	1.56962193	0.0009730788851	0.014035051702000005	0.00036824900699999934	0.0015969513109999947	0.0010565107715	0.0009730788851	1.57300229
0.23399750445226739	0.236187843320305	0.19061251001188817	0.33920214221553935	15.940616100000005	0.7834197070000002	0.7719667130000003	-0.00034491769600000056	-8.46969262e-05	-0.007839543515300003	0.7834197070000002	15.946256800000004	0.7872609590000001	-0.01032031777	0.0054379655800000015	0.000182259144	0.7719667130000003	0.7872609590000001	16.0497496	0.00166044424	0.0021697468240000012	0.006470151298999998	-0.00034491769600000056	-0.01032031777	0.00166044424	1.5474677200000002	0.00040686286299999977	-0.0002569535352999997	-8.46969262e-05	0.0054379655800000015	0.0021697468240000012	0.00040686286299999977	1.5442155899999992	4.5116614499999665e-05	-0.007839543515310004	0.000182259144	0.006470151298999998	-0.0002569535352999997	4.5116614499999665e-05	1.5476121099999995
0.16622555727731841	0.10072182216547072	0.1112283242080845	0.6218242963491264	27.168188599999997	0.36561982000000015	0.3548871209999998	0.0045954250210000006	-0.00013632418500000021	-0.00047165112800000243	0.36561982000000015	27.149101699999996	0.3547145760000002	0.004851379506000001	0.004378115079999998	-0.0007373789359999996	0.3548871209999998	0.3547145760000002	27.34500220000002	-6.72798549999999e-05	-0.0031865610490000042	0.007249100289999998	0.0045954250210000006	0.004851379506000001	-6.72798549999999e-05	1.86359028	0.0002377659866	0.0004735968277999999	-0.00013632418500000021	0.004378115079999998	-0.0031865610490000042	0.0002377659866	1.8653492799999998	6.201568759999992e-05	-0.00047165112800000243	-0.0007373789359999996	0.007249100289999998	0.0004735968277999999	6.201568759999992e-05	1.8669566699999998
0.11031871314456809	0.1768546582098314	0.4281441839422659	0.2846824447033346	11.180591649999998	0.333419798	0.3375400419999999	-0.0015435762120000007	0.0006757238139999996	0.0009824758149999996	0.333419798	11.0875739	0.3467768849999999	-0.006603638704999998	0.0017009888780000002	-0.0004670929140000002	0.3375400419999999	0.3467768849999999	11.150679220000002	-0.0006845942290000003	0.002747020177000001	0.0044872157769999975	-0.0015435762120000007	-0.006603638704999998	-0.0006845942290000003	1.0844548299999994	0.000608474476	0.00012052668910000024	0.0006757238139999996	0.0017009888780000002	0.002747020177000001	0.000608474476	1.0888978799999998	-0.0014169298279999999	0.0009824758149999996	-0.0004670929140000002	0.0044872157769999975	0.00012052668910000024	-0.0014169298279999999	1.0889819400000007
0.4217095856092393	0.12924302434071033	0.20446825589730552	0.24457913415274488	28.338408799999982	0.7598246180000003	0.7575533870000001	0.001227132425	0.0023177159729999997	-0.0010176414499999994	0.7598246180000003	27.9605735	0.7524977250000002	-0.007934189676999999	0.0105745774123	0.0003502464887999995	0.7575533870000001	0.7524977250000002	28.351752400000006	0.0016241882557000002	-0.0005364647910000011	0.00289471296	0.001227132425	-0.007934189676999999	0.0016241882557000002	1.8007434099999995	0.00044688389800000007	-0.0005171625049999999	0.0023177159729999997	0.0105745774123	-0.0005364647910000011	0.00044688389800000007	1.80020063	-0.0006477024940000001	-0.0010176414499999994	0.0003502464887999995	0.00289471296	-0.0005171625049999999	-0.0006477024940000001	1.80324507
0.18509512940685352	0.10103628291016396	0.1871384056475143	0.5267301820354682	25.3398218	0.38486179899999995	0.4008631672999999	0.006907778560000001	-0.0008717670861999994	0.0006132348029999994	0.38486179899999995	25.2067762	0.40053111099999994	-9.600152000000028e-05	-0.001356584430000001	0.00015138530599999973	0.4008631672999999	0.40053111099999994	25.107908100000003	3.5133553999999843e-05	0.0016387034959999996	0.0069498505370000005	0.006907778560000001	-9.600152000000028e-05	3.5133553999999843e-05	1.7205833399999997	0.00020472433204000008	0.00045872255299999996	-0.0008717670861999994	-0.001356584430000001	0.0016387034959999996	0.00020472433204000008	1.7205523199999992	-0.00017235833233000003	0.0006132348029999994	0.00015138530599999973	0.0069498505370000005	0.00045872255299999996	-0.00017235833233000003	1.7211320400000005
0.2384626436164467	0.3042976920686612	0.1501643723958558	0.30707529191903643	13.073258700000002	0.8854046559999996	0.8580917919999997	-0.004272052189999997	0.0005263374261000003	-0.0016301355149999995	0.8854046559999996	13.162497899999996	0.8860838619999996	0.0021293567599999998	0.007474138600000002	-0.0016965364679999997	0.8580917919999997	0.8860838619999996	13.175487599999997	0.0008677296130000009	0.004186915270000005	0.007704299050000002	-0.004272052189999997	0.0021293567599999998	0.0008677296130000009	1.5158151500000003	0.0007800692019999999	0.00112709050801	0.0005263374261000003	0.007474138600000002	0.004186915270000005	0.0007800692019999999	1.5173471900000002	0.0009057982369000004	-0.0016301355149999995	-0.0016965364679999997	0.007704299050000002	0.00112709050701	0.0009057982369000004	1.5134865700000009
0.2555889861471413	0.2927411263026845	0.33498331939928544	0.11668656815088878	9.918072589999998	0.6453613650000001	0.6174317710000001	0.0015502885640000014	0.0014027577390000002	0.0013278503600000014	0.6453613650000001	9.8131717	0.638057602	0.0013435350930000006	0.008950036024999998	-0.0006720045489999999	0.6174317710000001	0.638057602	9.75251616	-0.00023450927200000007	-0.0012976225399999987	-0.007097853120000002	0.0015502885640000014	0.0013435350930000006	-0.00023450927200000007	1.1765011300000001	0.0009405218030099998	-0.00048312080009999995	0.0014027577390000002	0.008950036024999998	-0.0012976225399999987	0.0009405218030099998	1.1772037199999996	0.0010663162151100002	0.0013278503600000014	-0.0006720045489999999	-0.007097853120000002	-0.00048312080009999995	0.0010663162151100002	1.1728452800000007
0.5422375192384578	0.1005970833461233	0.16590700786037685	0.19125838955504215	37.1475756	0.7185239469999999	0.7501861799999999	-0.007563264452999998	-0.0005087894670000005	0.0001760900259999952	0.7185239469999999	37.18607900000002	0.735820016	0.0030687720580000015	0.005378132810000002	0.0012637631659999998	0.7501861799999999	0.735820016	37.115419800000005	0.0010103854729999998	-0.0006111142599999985	-0.003670147784	-0.007563264452999998	0.0030687720580000015	0.0010103854729999998	2.02235907	0.0005363860401999998	0.00034861638439999995	-0.0005087894670000005	0.005378132810000002	-0.0006111142599999985	0.0005363860401999998	2.0218576999999995	-0.0005059977991	0.0001760900259999952	0.0012637631659999998	-0.003670147784	0.00034861638439999995	-0.0005059977991	2.02171586
0.14090670904371205	0.2617526846739365	0.37291287723439837	0.22442772904795308	8.944964499999996	0.4726873190000001	0.46169122800000023	0.006254189076999998	-0.0017765549272000002	-0.002567766163999999	0.4726873190000001	9.0161976	0.4558889259999999	0.0016517956419999993	-0.004916385415000001	0.002655954251	0.46169122800000023	0.4558889259999999	8.731910540000001	0.0011910656636	-0.0050613863799999995	0.0027721201289999994	0.006254189076999998	0.0016517956419999993	0.0011910656636	1.0790201599999998	-0.0017873548410000007	-0.00026437563889999976	-0.0017765549272000002	-0.004916385415000001	-0.0050613863799999995	-0.0017873548410000007	1.0792151200000002	-0.0002452566603000001	-0.002567766163999999	0.002655954251	0.0027721201289999994	-0.00026437563889999976	-0.0002452566603000001	1.0806049400000004
0.10567097683388695	0.5598803778027993	0.21589700598653366	0.11855163937678016	3.4651594199999987	0.42634031499999964	0.43940101600000003	-0.007343339773800003	-0.0004979149428000002	-0.008274411329999998	0.42634031499999964	3.4274706100000003	0.43120417999999977	-0.008593390059000002	0.0006750429199999998	0.00048492567399999984	0.43940101600000003	0.43120417999999977	3.5101542200000004	-0.0019905095894000003	-0.001235874232999999	-0.009669836689	-0.007343339773800003	-0.008593390059000002	-0.0019905095894000003	0.9035632840000001	-0.0005935698680999994	0.0004953632367000001	-0.0004979149428000002	0.0006750429199999998	-0.001235874232999999	-0.0005935698680999994	0.9053807289999998	-0.0016862775378999992	-0.008274411329999998	0.00048492567399999984	-0.009669836689	0.0004953632367000001	-0.0016862775378999992	0.9107167430000003
0.4908544211455133	0.20237850189002463	0.11143429448547829	0.19533278247898378	26.297397500000006	1.1131678310000002	1.1205990700000001	0.0006445220500000032	0.0008057363777999999	0.0025709995339999996	1.1131678310000002	26.5835745	1.1116912579999996	-0.00803901147	-0.0003765582900000022	0.0003605519169999998	1.1205990700000001	1.1116912579999996	26.59953310000001	0.0009764692290999997	0.006207351556999999	0.002810944899999999	0.0006445220500000032	-0.00803901147	0.0009764692290999997	1.9269790699999998	0.001052861277	0.0004836358652999999	0.0008057363777999999	-0.0003765582900000022	0.006207351556999999	0.001052861277	1.9284132400000003	0.00033340560509999994	0.0025709995339999996	0.0003605519169999998	0.002810944899999999	0.0004836358652999999	0.00033340560509999994	1.9286575899999994
0.3147711328832314	0.22188106264125262	0.11239651276530364	0.3509512917102124	20.848368900000004	0.9566953550000007	0.9631840749999999	0.009794723659999999	0.0016135583079999996	0.007775962521599999	0.9566953550000007	20.8269746	0.9606697009999996	0.006910723089999999	0.006517685515	0.0007587791399999997	0.9631840749999999	0.9606697009999996	21.050536199999993	0.0019671628118999997	0.004651098560999999	-0.008061324929999995	0.009794723659999999	0.006910723089999999	0.0019671628118999997	1.7870063699999992	0.0009995867189999993	0.000430119918	0.0016135583079999996	0.006517685515	0.004651098560999999	0.0009995867189999993	1.786817010000001	0.0010791439812500004	0.007775962521599999	0.0007587791399999997	-0.008061324929999995	0.000430119918	0.0010791439812500004	1.787531519999999
0.11323397805078131	0.573355598193634	0.10149124750511744	0.21191917625046724	4.466691429999999	0.5900012839999998	0.6009575979999999	0.006175145034000001	-0.0007047901830000002	0.0048586984049999995	0.5900012839999998	4.435118110000001	0.5962080849999999	0.006073073771000003	-0.0004940166200000011	0.0009717672220000002	0.6009575979999999	0.5962080849999999	4.544055430000002	-0.0013462182099999997	0.0006064678039999996	-0.0017996116459999994	0.006175145034000001	0.006073073771000003	-0.0013462182099999997	1.1037999800000002	0.0003583492409999998	0.00029412228241000024	-0.0007047901830000002	-0.0004940166200000011	0.0006064678039999996	0.0003583492409999998	1.1087717200000005	0.0003362088867	0.0048586984049999995	0.0009717672220000002	-0.0017996116459999994	0.00029412228241000024	0.0003362088867	1.10766335
0.6046390431194403	0.10327642855439108	0.15427747507925121	0.13780705324691753	39.74227500000001	0.8004328490000004	0.7866617960000003	0.012282897693000006	-0.0011896377100000005	-0.0009249907850000012	0.8004328490000004	39.2316911	0.8026576539999999	0.015419986917000004	0.0021221369440000003	-0.0004353384771999996	0.7866617960000003	0.8026576539999999	39.5449423	-0.0016647552990000005	0.0019252733500000003	-0.0071688290950000025	0.012282897693000006	0.015419986917000004	-0.0016647552990000005	2.0871519899999997	0.0001289138621	0.0009685814453999999	-0.0011896377100000005	0.0021221369440000003	0.0019252733500000003	0.0001289138621	2.08779355	-1.6084817000000046e-05	-0.0009249907850000012	-0.0004353384771999996	-0.0071688290950000025	0.0009685814453999999	-1.6084817000000046e-05	2.08633935
0.1068476601804561	0.11726764282724095	0.4812908709774901	0.2945938260148127	13.133757500000007	0.25687179709999997	0.24957190210000005	-0.0008244820800000006	0.00036343459700000004	-0.0034775297170000015	0.25687179709999997	13.286406400000002	0.23479801089999996	-0.0010188163799999994	0.0006379299023000001	-0.00165998063	0.24957190210000005	0.23479801089999996	13.265374800000004	-0.0011161197264	-0.011892660629000002	-0.001668263421	-0.0008244820800000006	-0.0010188163799999994	-0.0011161197264	1.07646182	-0.0006636610712999999	-9.609146799999989e-05	0.00036343459700000004	0.0006379299023000001	-0.011892660629000002	-0.0006636610712999999	1.07412157	0.0003311285286600001	-0.0034775297170000015	-0.00165998063	-0.001668263421	-9.609146799999989e-05	0.0003311285286600001	1.0730271799999997
0.16336480466386238	0.3289848918447628	0.18179199574734892	0.3258583077440258	10.282652720000002	0.7338499049999999	0.733001336	-0.0037360185039999995	0.00014448366189999967	-0.0026105440900000003	0.7338499049999999	10.384484680000003	0.7389242930000001	-0.009785902720000007	0.0016517095810000004	-0.004152255284	0.733001336	0.7389242930000001	10.339084750000001	0.0018035831292999996	0.0012780912169999992	0.006851513800000002	-0.0037360185039999995	-0.009785902720000007	0.0018035831292999996	1.3666356799999997	-0.00023056615400000014	0.000792971338	0.00014448366189999967	0.0016517095810000004	0.0012780912169999992	-0.00023056615400000014	1.3681460500000013	-0.0014582965235300006	-0.0026105440900000003	-0.004152255284	0.006851513800000002	0.000792971338	-0.0014582965235300006	1.3640508400000004
0.21679350065572672	0.36715313453460463	0.3113275052107158	0.10472585959895306	7.078141109999999	0.5906143190000003	0.5769092180000002	0.00812831449	-0.0014032644249999998	0.006128300508000001	0.5906143190000003	7.099029009999998	0.5878023999999998	-0.0036694572579999995	0.011988392383000002	-0.0023061033972999996	0.5769092180000002	0.5878023999999998	7.016511840000001	0.00029649744419999976	-0.004382389626999999	0.0036286982680000007	0.00812831449	-0.0036694572579999995	0.00029649744419999976	1.0840397800000001	-0.0004904851586999998	-0.0005132243570000002	-0.0014032644249999998	0.011988392383000002	-0.004382389626999999	-0.0004904851586999998	1.0824743889999997	0.0019868101250000002	0.006128300508000001	-0.0023061033972999996	0.0036286982680000007	-0.0005132243570000002	0.0019868101250000002	1.0851919800000003
0.3183762352560141	0.34809193458329435	0.18110217892553807	0.15242965123515353	10.84082187	0.9199856639999996	0.8974030230000001	-0.004876551086000002	0.0018788425259999993	0.005995705664999995	0.9199856639999996	11.036281239999996	0.9023632020000002	-0.0007035104057000026	0.0018042620199999995	-0.002732421951099999	0.8974030230000001	0.9023632020000002	10.99977194	0.00043521281999999974	-0.005881718333	0.006823459149799995	-0.004876551086000002	-0.0007035104057000026	0.00043521281999999974	1.4160666099999997	-0.00012282411000000002	-0.0009364999144000001	0.0018788425259999993	0.0018042620199999995	-0.005881718333	-0.00012282411000000002	1.4175072299999996	-0.0017821401280000003	0.005995705664999995	-0.002732421951099999	0.006823459149799995	-0.0009364999144000001	-0.0017821401280000003	1.4136295300000001
0.27531326047190313	0.15550995844135285	0.30050349524021314	0.26867328584653105	19.2956353	0.592729152	0.5973898809999999	0.005979896469999999	0.001592854229	0.003449413494999999	0.592729152	19.095949100000002	0.590581085	-0.004183794904999999	0.01000194411991	0.0008679076910000004	0.5973898809999999	0.590581085	19.13749689999999	0.00032870603049999967	0.01045240521	0.0060957628399999995	0.005979896469999999	-0.004183794904999999	0.00032870603049999967	1.4649690299999996	0.00100955967543	0.002219046474	0.001592854229	0.01000194411991	0.01045240521	0.00100955967543	1.4620867600000005	0.0006620455660000003	0.003449413494999999	0.0008679076910000004	0.0060957628399999995	0.002219046474	0.0006620455660000003	1.4627312600000004
0.19056924475647352	0.31640653765942245	0.23718836469520405	0.2558358528888999	10.156294170000002	0.6791904669999999	0.6945813609999999	-0.0001519610197999946	-0.0025981723600000005	-0.000645986958000001	0.6791904669999999	10.068958330000001	0.6942272279999997	0.0012377584439999991	-0.0006616811759999985	-0.0034771879192	0.6945813609999999	0.6942272279999997	10.048831050000004	0.0017924112463	0.005802933069999993	-0.004272153060999998	-0.0001519610197999946	0.0012377584439999991	0.0017924112463	1.2917502699999996	-7.922690869999988e-05	-0.00023496824299999966	-0.0025981723600000005	-0.0006616811759999985	0.005802933069999993	-7.922690869999988e-05	1.2929641500000002	0.00065587871124	-0.000645986958000001	-0.0034771879192	-0.004272153060999998	-0.00023496824299999966	0.00065587871124	1.2911737099999998
0.3181931438642981	0.4526894634353137	0.10913738708833098	0.11998000561205714	8.004899089999999	0.9082271590000004	0.9147213670000001	0.006853874622999998	-0.000590769565033	-0.0030674559500000033	0.9082271590000004	7.98890879	0.9340976089999995	-0.0006994177729999997	0.0025375947400000016	-0.002473157022000001	0.9147213670000001	0.9340976089999995	7.958496540000002	-0.0007568660169999992	0.000944625983	0.0007162255509999996	0.006853874622999998	-0.0006994177729999997	-0.0007568660169999992	1.36879308	0.0004068462363999998	7.984216700000025e-05	-0.000590769565033	0.0025375947400000016	0.000944625983	0.0004068462363999998	1.36920514	0.0005327169788999999	-0.0030674559500000033	-0.002473157022000001	0.0007162255509999996	7.984216700000025e-05	0.0005327169788999999	1.36678577
0.4813598126741041	0.10961490079073684	0.17408171718855195	0.23494356934660715	33.581989300000004	0.7277915839999999	0.7303891610000001	0.0008672708360000017	0.00034264135600000007	-0.00024109684299999863	0.7277915839999999	33.57482660000001	0.7356062320000001	0.0056382211130000005	-3.331752800000046e-05	0.0013136771652	0.7303891610000001	0.7356062320000001	33.638178800000006	0.00047033413399999983	-0.008195236109999999	0.0028592426870800033	0.0008672708360000017	0.0056382211130000005	0.00047033413399999983	1.9443489099999993	-0.00028731648239999996	-0.0007189644524999997	0.00034264135600000007	-3.331752800000046e-05	-0.008195236109999999	-0.00028731648239999996	1.9432871700000005	0.00044294435580000005	-0.00024109684299999863	0.0013136771652	0.0028592426870800033	-0.0007189644524999997	0.00044294435580000005	1.9445397799999997
0.2669340905257733	0.1775195698459661	0.18163053653645667	0.37391580309180394	21.1610887	0.7215602500000001	0.728640488	-0.018662593612	-0.00017629182699999927	0.00747736091	0.7215602500000001	21.2361127	0.7070869139999998	0.0012621973917000002	-0.004177172198999998	-0.0011000077939999997	0.728640488	0.7070869139999998	21.3436168	-0.00068914029888	-6.034737489999931e-05	0.010644848305999995	-0.018662593612	0.0012621973917000002	-0.00068914029888	1.6765022099999998	-0.0009974756646	0.0004940943177000001	-0.00017629182699999927	-0.004177172198999998	-6.034737489999931e-05	-0.0009974756646	1.6788011099999998	0.0007991187150000001	0.00747736091	-0.0011000077939999997	0.010644848305999995	0.0004940943177000001	0.0007991187150000001	1.6815591500000004
0.19137742657570656	0.14950437794812807	0.17657013570923516	0.4825480597669302	21.817984300000003	0.5632078060000002	0.5714082039999996	0.00235085884	-4.978841279999993e-05	0.002958768247000001	0.5632078060000002	21.821781600000005	0.569745604	0.0019715445069999984	0.008915112575500001	0.0004262457490000003	0.5714082039999996	0.569745604	21.423352699999995	0.00042376039030000013	0.01215668915000001	0.002987779026899998	0.00235085884	0.0019715445069999984	0.00042376039030000013	1.6796323800000004	0.00060103836029	0.0006810166321999997	-4.978841279999993e-05	0.008915112575500001	0.01215668915000001	0.00060103836029	1.679258870000001	0.0007185993530000001	0.002958768247000001	0.0004262457490000003	0.002987779026899998	0.0006810166321999997	0.0007185993530000001	1.6796889899999992
0.18655407217165212	0.20205618210745713	0.14905161883956228	0.4623381268813284	18.6245767	0.7122460790000003	0.7007496319999998	-0.0045141126560000015	-0.0003281612099999999	-0.009283834014000002	0.7122460790000003	18.696518499999996	0.7121012170000002	-0.0037507580576000006	-0.0008359767500000004	-0.00039298970910000045	0.7007496319999998	0.7121012170000002	18.50575899999999	-0.0006078789077000005	0.005339492458000004	0.0016051586199999999	-0.0045141126560000015	-0.0037507580576000006	-0.0006078789077000005	1.6511306400000008	4.4821692800000016e-05	-0.00015092209720000014	-0.0003281612099999999	-0.0008359767500000004	0.005339492458000004	4.4821692800000016e-05	1.6509393700000001	-7.659368799999992e-05	-0.009283834014000002	-0.00039298970910000045	0.0016051586199999999	-0.00015092209720000014	-7.659368799999992e-05	1.6502306699999998
0.47302211124167404	0.31374093390351854	0.10613891034396544	0.10709804451084207	16.794322000000008	1.2198989219999998	1.2066750799999997	-0.00031258942999999985	0.0011705586649999999	-0.003663682193000001	1.2198989219999998	16.89794269999999	1.216198172	-0.0034936482950000004	-0.01346775553	-0.0002907002973000003	1.2066750799999997	1.216198172	16.805717199999997	-0.0006693590677999999	-0.0018910742190000008	-0.0060615398930000015	-0.00031258942999999985	-0.0034936482950000004	-0.0006693590677999999	1.7225236200000007	-0.0003892192531	0.00012699409099999976	0.0011705586649999999	-0.01346775553	-0.0018910742190000008	-0.0003892192531	1.7236793600000004	-0.00091967686588	-0.003663682193000001	-0.0002907002973000003	-0.0060615398930000015	0.00012699409099999976	-0.00091967686588	1.7175201800000002
0.11404443679672462	0.10863897520094529	0.5554620806718542	0.22185450733047585	11.873570030000005	0.2000489577	0.20882471040000003	-0.007583934602999994	0.0019213994359999994	-0.0008863006582000015	0.2000489577	11.862938429999996	0.21315784459999995	0.0050542825999999996	-0.0021123927099999996	-3.943814000000065e-06	0.20882471040000003	0.21315784459999995	11.780464410000004	0.001572802954	0.004278142156	0.003481273917999998	-0.007583934602999994	0.0050542825999999996	0.001572802954	0.9623498500000001	-0.0008548969502199998	-6.685918159999996e-05	0.0019213994359999994	-0.0021123927099999996	0.004278142156	-0.0008548969502199998	0.9560896029999997	0.0007925543140000002	-0.0008863006582000015	-3.943814000000065e-06	0.003481273917999998	-6.685918159999996e-05	0.0007925543140000002	0.958912069
0.10099704551255065	0.28577778976489027	0.4591831966424879	0.15404196808007112	5.958529770000002	0.3235835440000001	0.3307590890000002	-4.758770700000081e-05	3.212388999999994e-05	-0.005712932631000002	0.3235835440000001	5.947087890000001	0.31883664300000003	0.0006670799099999996	-0.002292060598999999	-0.0008341724859999997	0.3307590890000002	0.31883664300000003	5.934337110000004	0.0015229282960000001	-0.0009464088559999994	-0.006828995038000002	-4.758770700000081e-05	0.0006670799099999996	0.0015229282960000001	0.8625972339999995	-0.0012294640134000007	-0.0007311619910000002	3.212388999999994e-05	-0.002292060598999999	-0.0009464088559999994	-0.0012294640134000007	0.863974511	-0.0002975825969999998	-0.005712932631000002	-0.0008341724859999997	-0.006828995038000002	-0.0007311619910000002	-0.0002975825969999998	0.8634375509999999
0.493794804054834	0.10195450275523199	0.1285246462817508	0.2757260469081832	37.0767548	0.7274985899999996	0.7402323729999999	-0.003164148680000001	-0.0002603537110000003	0.008574019163999996	0.7274985899999996	37.17204999999999	0.7121726780000003	0.009900925103000004	0.005001885575	-0.0010339060240000001	0.7402323729999999	0.7121726780000003	36.80793620000001	-0.0009299235129999998	-0.002286240039000001	0.013592225580999998	-0.003164148680000001	0.009900925103000004	-0.0009299235129999998	2.07436101	0.0016328535929999999	-9.510361000000008e-05	-0.0002603537110000003	0.005001885575	-0.002286240039000001	0.0016328535929999999	2.0753505599999995	-7.903468009999996e-05	0.008574019163999996	-0.0010339060240000001	0.013592225580999998	-9.510361000000008e-05	-7.903468009999996e-05	2.07582193
0.3814924184071698	0.13612775660888785	0.28805577765432355	0.1943240473296188	23.2257117	0.6811801180000003	0.6503208810000001	0.0022783564299999996	-0.0019049573761999996	0.0014255381780000015	0.6811801180000003	23.447399399999995	0.6544036599999999	-0.004181637230000001	0.006382397058	-0.000693183943	0.6503208810000001	0.6544036599999999	23.5382775	0.00011507488800000003	-0.0009708675080999989	-0.004823933916000005	0.0022783564299999996	-0.004181637230000001	0.00011507488800000003	1.58214335	-0.0008294192199999998	-0.001560068379	-0.0019049573761999996	0.006382397058	-0.0009708675080999989	-0.0008294192199999998	1.5792357199999996	0.0021324238616999987	0.0014255381780000015	-0.000693183943	-0.004823933916000005	-0.001560068379	0.0021324238616999987	1.5801797800000008
0.2336876145713798	0.1775538477677281	0.3491267772670014	0.23963176039389067	15.399283000000008	0.5482855320000002	0.5406243910000004	0.00703840485	-0.0028244452069999993	0.0053368402289999985	0.5482855320000002	15.319524099999999	0.552912666	0.0029787351700000016	-0.007544629609999999	-0.0020814687087	0.5406243910000004	0.552912666	15.156144999999999	0.00011629856600000009	-0.005356811278	8.715599499999989e-05	0.00703840485	0.0029787351700000016	0.00011629856700000018	1.30709371	0.0008507407190000002	-0.0003754590390000002	-0.0028244452069999993	-0.007544629609999999	-0.005356811278	0.0008507407190000002	1.3077324099999992	0.0007076661689999997	0.0053368402289999985	-0.0020814687087	8.715599499999989e-05	-0.0003754590390000002	0.0007076661689999997	1.30521267
0.13007379892337625	0.5212407650769421	0.10787001797839749	0.24081541802128414	5.42019048	0.666189102	0.6598125949999999	0.0014154833499999996	0.0009658826819999999	-0.00941008853	0.666189102	5.5033018400000016	0.6687922219999999	0.004350827706999996	0.00037896817799999987	-0.001708059901	0.6598125949999999	0.6687922219999999	5.443205700000001	-0.0009781324042999998	-0.0016401071900000006	-0.008104109727999999	0.0014154833499999996	0.004350827706999996	-0.0009781324042999998	1.1932874700000002	-0.0004050101092999999	-0.00016732715399999997	0.0009658826819999999	0.00037896817799999987	-0.0016401071900000006	-0.0004050101092999999	1.1884323100000003	0.0015039716184999993	-0.00941008853	-0.001708059901	-0.008104109727999999	-0.00016732715399999997	0.0015039716184999993	1.1872371700000004
0.2608517717924817	0.5382984626097025	0.10078209284895685	0.10006767274885896	5.564916910000001	0.7531434920000004	0.7591726529999999	-1.2152561000001102e-05	-0.0019589553344	-0.008078219951999999	0.7531434920000004	5.511349759999999	0.747829972	0.000848285280000003	-0.007831561063999999	-0.0010743334209999992	0.7591726529999999	0.747829972	5.498517559999999	0.003826754952900001	0.004010887642999998	-0.0015316082210000016	-1.2152561000001102e-05	0.000848285280000003	0.003826754952900001	1.20906944	0.001400531895	-0.0008417345590000002	-0.0019589553344	-0.007831561063999999	0.004010887642999998	0.001400531895	1.2069213100000002	-1.684119799999997e-05	-0.008078219951999999	-0.0010743334209999992	-0.0015316082210000016	-0.0008417345590000002	-1.684119799999997e-05	1.2118010900000002
